# Supplementary material for: Dental cell type atlas reveals stem and differentiated cell types in mouse and human teeth
Source: Nat Commun. 2020 Sep 23;11:4816. doi: 10.1038/s41467-020-18512-7 (PMC7511944; doi:10.1038/s41467-020-18512-7)
Supplement: Supplementary file 4 — Supplementary Data 1 [file 41467_2020_18512_MOESM4_ESM.xls]

## Sheet: general dataset
	cluster: Endo	cluster: DPC	cluster: Glia	cluster: Lymph	cluster: DPC-C	cluster: PVC	cluster: DPCP	cluster: paste("M", phi, sep = "")	cluster: paste("M", phi, sep = "")	cluster: Pre-od	cluster: SI_SR	cluster: E-pulp	cluster: VSMC	cluster: OEE	cluster: Osteo	cluster: Amelo	cluster: Innate	gene module
Clec7a	0.11	0.07	0.01	1.38	0.04	0.15	0.05	1.92	2.63	0.05	0.04	0.04	0.04	0.05	0.09	0.24	1.56	1
Cd14	0.43	0.33	0.02	1.28	0.3	0.29	0.23	2.62	3.07	0.27	0.06	0.11	0.12	0.06	0.34	0.18	1.14	1
Apobec1	0.25	0.26	0.63	1.6	0.2	0.21	0.11	2.42	3.15	0.14	0.07	0.24	0.17	0.17	0.31	0.07	0.54	1
Fyb	0.09	0.17	0.05	1.85	0.21	0.09	0.05	2.51	2.91	0.12	0.07	0.17	0.56	0.12	0.06	0.05	2.25	1
Plek	0.15	0.18	0.05	1.91	0.18	0.13	0.09	2.5	2.77	0.15	0.02	0.17	0.12	0.04	0.12	0.02	2.03	1
Il1b	0.21	0.19	0.04	1.31	0.16	0.16	0.06	1.01	2.71	0.16	0.06	0.08	0.01	0.11	0.18	0.24	1.75	1
Ccr1	0.1	0.11	0.02	0.82	0.07	0.08	0.06	2.08	2.37	0.12	0.05	0.02	0.06	0.03	0.1	0.04	2.54	1
Lpcat2	0.16	0.15	1.08	1.2	0.16	0.07	0.08	2.68	3.08	0.13	0.39	0.24	0.11	0.05	0.17	0.04	1.98	1
Clec4a2	0.05	0.08	0.02	1.18	0.05	0.06	0.03	2.82	2.67	0.06	0.03	0.02	0.06	0.04	0.07	0.02	2.34	1
Lst1	0.07	0.13	0.05	1.6	0.13	0.16	0.06	2.72	2.62	0.03	0.02	0.1	0.04	0.04	0.15	0	2.33	1
Fcgr3	0.26	0.22	0.03	1.79	0.16	0.1	0.15	3.56	3.47	0.11	0.08	0.1	0.09	0.17	0.18	0.05	2.73	1
C5ar1	0.09	0.08	0.01	0.36	0.03	0.13	0.04	2.47	2.1	0.04	0.03	0.05	0.03	0.08	0.1	0.04	3.1	1
Cyth4	0.72	0.11	0.03	2.3	0.08	0.16	0.07	2.81	2.92	0.06	0.01	0.09	0.06	0.05	0.14	0.03	1.17	1
Cd300a	0.09	0.11	0.03	1.87	0.07	0.21	0.04	2.65	2.72	0.03	0.04	0.09	0.09	0.04	0.05	0.03	1.48	1
Evi2a	0.06	0.11	0.1	2.01	0.09	0.09	0.06	2.5	2.6	0.14	0.04	0.11	0.11	0.04	0.2	0.09	1.59	1
Lrrc33	0.99	0.06	0.06	2.46	0.14	0.12	0.08	2.7	2.4	0.05	0.02	0.07	0.08	0.05	0.06	0.11	1.28	1
Neurl3	0.2	0.1	0.07	1.88	0.09	0.04	0.04	2.3	2.7	0.02	0.02	0.05	0.01	0.07	0.09	0.08	1.71	1
Mpeg1	0.18	0.17	0.03	2.18	0.08	0.12	0.1	3.01	3.51	0.16	0.04	0.14	0.12	0.06	0.15	0.16	1.32	1
Cd68	0.29	0.22	0.09	1.96	0.18	0.17	0.18	3.38	3.35	0.15	0.21	0.14	0.12	0.48	0.22	0.09	0.45	1
Wfdc17	0.1	0.12	0.04	1.79	0.11	0.1	0.08	3.17	2.43	0.07	0.06	0.05	0.03	0.03	0.08	0.06	0.78	1
Fcgr2b	0.24	0.16	0.84	2.19	0.18	0.16	0.12	3.26	3.26	0.09	0.01	0.15	0.11	0.08	0.14	0.08	0.68	1
Rgs10	0.16	0.24	0.38	1.57	0.14	0.59	0.07	2.94	2.97	0.13	0.2	0.36	0.48	0.82	1.12	0.33	0.12	1
Atf3	0.49	0.23	0.44	1.78	0.19	0.63	0.12	2.03	3.12	0.22	0.14	0.08	0.08	0.24	0.27	0.08	0.29	1
Irf5	0.13	0.15	0.04	2.09	0.1	0.22	0.1	2.3	2.65	0.11	0.1	0.12	0.06	0.33	0.09	0.35	0.32	1
AF251705	0.11	0.08	0.01	1.65	0.07	0.09	0.04	2.41	3.08	0.09	0.02	0.1	0.05	0.09	0.1	0.04	1.08	1
Il10ra	0.1	0.09	0.03	1.9	0.05	0.2	0.04	2.58	2.9	0.02	0.03	0.08	0.05	0.05	0.1	0.02	0.27	1
Irf8	0.18	0.08	0.19	1.49	0.07	0.08	0.05	2.51	2.8	0.06	0.01	0.04	0.1	0.06	0.09	0	0.04	1
Ly86	0.09	0.1	0.01	2.07	0.08	0.12	0.07	3.16	3.29	0.07	0.05	0.05	0.02	0.02	0.08	0.04	0.15	1
Pld4	0.15	0.11	0.04	2.49	0.15	0.14	0.08	3.05	3.11	0.1	0.04	0.08	0.11	0.12	0.2	0.09	0.08	1
Cd48	0.08	0.08	0.01	2.44	0.06	0.09	0.04	2.6	2.7	0.08	0.05	0.1	0.08	0.03	0.1	0.05	0.13	1
H2-DMa	0.33	0.31	0.09	2.22	0.29	0.18	0.24	2.56	3.14	0.22	0.13	0.26	0.18	0.15	0.28	0.28	0.14	1
Ms4a6d	0.17	0.11	0.01	1.04	0.02	0.03	0.04	2.67	2.55	0.04	0.02	0.04	0.04	0.05	0.06	0.03	0.07	1
AI607873	0.1	0.09	0.01	1.26	0.03	0.08	0.02	2.63	2.81	0.04	0.03	0.08	0.02	0.12	0.05	0	0.04	1
Ms4a6b	0.09	0.12	0	1.81	0.04	0.06	0.03	2.91	2.85	0.03	0.03	0.03	0.06	0.1	0.09	0.07	0.06	1
Ms4a6c	0.07	0.08	0.02	1.94	0.03	0.03	0.04	2.64	2.64	0.05	0.03	0.05	0.09	0.04	0.05	0.07	0.06	1
Clec4a3	0.13	0.13	0.02	1.55	0.06	0.08	0.05	2.94	2.96	0.06	0.01	0.07	0.04	0.02	0.11	0.04	0.09	1
Tifab	0.06	0.02	0.03	1.97	0.02	0.02	0.05	2.24	2.63	0.04	0.02	0.09	0.06	0.02	0.05	0.02	0.05	1
Clec4a1	0.06	0.1	0.02	1.48	0.02	0.05	0.05	2.7	2.31	0.02	0.05	0.08	0.01	0.02	0.09	0.04	0.15	1
Adam8	0.08	0.21	0.03	0.61	0.12	0.1	0.09	0.15	0.18	0.17	0.05	0.16	0.02	0.09	0.05	0.75	2.65	2
Osm	0.03	0.06	0.01	0.86	0.05	0.04	0.02	0.58	1.03	0.03	0.04	0.07	0.08	0.08	0.03	0.02	2.42	2
Mmp8	0.07	0.13	0.02	0.54	0.03	0.02	0.01	0.04	0.05	0.09	0.16	0.08	0.12	0.15	0.04	0.08	2.85	2
Retnlg	0.16	0.11	0.05	0.43	0.05	0.21	0.04	0.12	0.09	0.08	0.22	0.33	0.2	0.21	0.21	0	3.84	2
Slfn1	0.01	0.03	0.02	0.89	0.01	0.01	0	0.17	0.2	0.02	0	0.03	0.05	0	0	0	2.55	2
Il1f9	0.02	0.01	0.01	0.06	0	0.03	0.01	0.03	0.01	0	0.01	0.03	0.01	0.01	0	0.17	2.3	2
Cxcr2	0.04	0.03	0	0.16	0.01	0.01	0.01	0.01	0.01	0.05	0.01	0	0.01	0.02	0.01	0	2.78	2
Il1r2	0	0.08	0	0.28	0.02	0.05	0.01	0.05	0.04	0	0.08	0.05	0.05	0.02	0	0	2.33	2
Clec4d	0.02	0.03	0.01	0.41	0.01	0.01	0.01	0.29	0.19	0.03	0.01	0.05	0.05	0.04	0.03	0	2.37	2
Fpr1	0.02	0.03	0	0.03	0.01	0.01	0.01	0.72	0.22	0	0.01	0.02	0.02	0.01	0.01	0	2.24	2
Slc2a3	0.11	0.29	0.19	0.47	0.23	0.28	0.35	0.2	0.21	0.27	0.23	0.48	0.57	0.21	0.38	0	2.95	2
Mmp9	0.07	0.08	0.07	0.2	0.04	0.25	0.09	0.81	0.18	0.05	0.06	1.53	1.77	0.14	0.53	0.04	3.47	2
1810033B17Rik	0.02	0	0.02	1.47	0	0.02	0	0.03	0.05	0.03	0.06	0.04	0.12	0.03	0.04	0	3.42	2
Cd300lf	0.01	0.02	0.01	0.79	0.01	0.02	0	0.28	0.51	0	0.01	0	0.03	0	0.05	0	2.7	2
Fgr	0.02	0.05	0.03	1.58	0.01	0.02	0	0.13	0.25	0.02	0.03	0.02	0.04	0.05	0.03	0.09	2.79	2
Ifitm6	0.05	0.02	0	1.57	0.01	0.03	0	0.32	0.1	0.02	0.02	0.05	0.03	0.04	0.01	0.02	2.93	2
Pstpip1	0.04	0.07	0	1.78	0.06	0.02	0.02	0.48	0.42	0.17	0.33	0.07	0.06	0.06	0.11	0	2.38	2
Slpi	0.03	0.06	0.03	0.8	0.06	0.02	0	0.01	0.02	0.09	0.04	0.04	0.04	0.05	0.02	0.3	3.18	2
Sell	0.04	0.05	0.01	1.49	0.01	0.01	0.01	0.02	0	0	0	0.05	0.05	0.02	0.02	0	2.9	2
Hp	0.03	0.05	0.02	1.24	0.02	0.05	0.01	0.03	0.02	0.01	0.08	0.07	0.19	0.03	0.03	0	3.71	2
Nfe2	0.02	0.15	0	1.06	0.04	0.03	0.01	0	0.03	0.02	0	0.03	0.1	0.08	0	0	2.55	2
Ly6c2	0.47	0.06	0.01	1.6	0	0.04	0.01	0.03	0.05	0.04	0.05	0.12	0.09	0.06	0.08	0	2.85	2
Gda	0.11	0.13	0.01	1.11	0.02	0.2	0.07	0.02	0.07	0.1	0.1	0.04	0.03	0.31	0.11	0.62	3.02	2
B430306N03Rik	0.04	0.06	0.04	0.38	0.01	0.01	0.01	0.47	0.22	0.01	0.02	0	0	0.02	0	0	2.33	2
Pram1	0.05	0.08	0.04	0.61	0.05	0.08	0.13	0.18	0.14	0.04	0.07	0.08	0.17	0.05	0.04	0	2.65	2
Padi4	0.03	0.06	0.03	0.26	0.05	0.01	0.01	0.02	0.01	0.02	0.02	0.03	0.02	0	0.01	0	2.62	2
Trem3	0.01	0.02	0	0.51	0	0	0	0.01	0.03	0.01	0.01	0.02	0.03	0.03	0.01	0	2.46	2
Fpr2	0.01	0.02	0	0.19	0	0	0	0.31	0.22	0	0	0.02	0.01	0.02	0	0	2.42	2
Trem1	0.01	0.04	0.02	0.29	0.01	0	0.02	0	0.02	0.01	0.01	0.01	0.01	0.02	0.04	0	2.32	2
Alox5	0.02	0.1	0.02	0.3	0.02	0.01	0.02	0.87	0.44	0.02	0.02	0.13	0.01	0	0.06	0.04	2.34	2
Cd177	0	0.06	0.01	0.6	0.01	0.03	0.02	0.02	0.02	0.02	0.08	0.07	0.11	0.06	0.02	0	2.85	2
Chi3l1	0.03	0.12	0.02	0.06	0.25	0.01	0.1	0.05	0.01	0.05	0.03	0.03	0.14	0.05	0.12	0.02	2.85	2
Hdc	0.08	0.09	0	0.54	0.02	0.09	0.02	0.02	0.03	0.06	0.06	0.07	0.11	0.04	0.05	0	3.23	2
1100001G20Rik	0.02	0.02	0.01	0.15	0.01	0.02	0.01	0.01	0.03	0.01	0.06	0.08	0.01	0.04	0.02	0.04	3.48	2
Pglyrp1	0.15	0.02	0.03	0.67	0.03	0.02	0.01	0.01	0.02	0.01	0.04	0.05	0.08	0.06	0.01	0	3.48	2
Lrg1	1.86	0.06	0.02	0.1	0.03	0.01	0.01	0.04	0.03	0.02	0.02	0.05	0.02	0.05	0.02	0.03	2.67	2
Slfn4	0.45	0.09	0.02	0.28	0.01	0.03	0.01	0.1	0.04	0.03	0.05	0.05	0.03	0.05	0	0.03	3.16	2
Ngp	0.28	0.19	0.04	0.81	0.11	0.23	0.08	0.17	0.19	0.18	0.26	0.51	0.55	0.44	0.29	0.08	3.74	2
Lcn2	0.17	0.11	0.04	0.79	0.08	0.12	0.05	0.08	0.11	0.09	0.19	0.32	0.33	0.25	0.16	0.07	4.07	2
Ltf	0.15	0.09	0.02	0.39	0.06	0.15	0.03	0.11	0.1	0.1	0.11	0.32	0.25	0.22	0.27	0.08	2.72	2
Camp	0.11	0.09	0.04	0.42	0.05	0.11	0.04	0.07	0.08	0.11	0.15	0.24	0.26	0.27	0.1	0	2.85	2
Chi3l3	0.11	0.12	0.02	1.14	0.05	0.11	0.02	0.04	0.07	0.08	0.13	0.24	0.17	0.18	0.09	0	2.55	2
C3	0.02	0.08	0.03	1.08	0.02	0.05	0.01	0.23	0.15	0	0.04	0.07	0.06	0.04	0.08	0.02	2.35	2
S100a9	0.35	0.27	0.11	0.97	0.15	0.34	0.1	0.3	0.21	0.19	0.38	0.64	0.67	0.59	0.5	0.28	5.1	2
S100a8	0.43	0.3	0.13	1.34	0.17	0.37	0.12	0.32	0.3	0.27	0.42	0.74	0.77	0.77	0.58	0.08	5.33	2
Cdh11	0.27	2.77	0.18	0.25	3.1	1.57	2.81	0.27	0.24	3.27	0.42	3.46	3.33	0.25	3.68	0.32	0.23	3
Mmp2	0.56	2.81	2.01	0.29	2.77	1.67	2.88	0.71	1.09	3.28	0.08	3.44	3.37	0.22	3.84	0.45	0.48	3
Wif1	0.48	1.96	0.26	0.38	2.88	0.33	2.14	0.49	0.43	3.07	0.51	3.7	3.22	0.46	4.12	0.88	0.4	3
Islr	0.21	2.63	0.95	0.11	3.37	0.96	2.68	0.3	0.2	2.06	0.23	2.84	2.84	0.6	2.96	0.2	0.12	3
Colec12	0.46	2.6	0.14	0.15	3.18	1.53	3.09	0.57	0.34	2.22	0.64	2.81	3.56	0.12	2.35	0.39	0.17	3
Cpxm1	0.19	1.7	0.25	0.18	1.46	0.67	2.97	0.18	0.17	2.31	0.93	2.45	3.31	1.07	2.6	0.32	0.14	3
Fbln1	0.21	2.02	0.33	0.18	2.98	1.08	2.92	0.32	0.16	2.5	2.49	2.7	3.76	1.29	1.99	0.12	0.27	3
Ptn	1.05	2.64	1.22	0.17	2.28	0.43	3.12	0.25	0.24	3.7	1.82	2.36	1.89	0.69	3.53	0.15	0.13	3
Serping1	0.23	2.07	0.43	0.13	2.79	2.87	2.62	0.19	0.12	0.99	0.05	2.14	3.31	0.14	2.08	0.29	0.16	3
Pdgfrb	0.18	1.84	0.19	0.21	2.51	3.4	2.12	0.2	0.17	1.77	0.13	2.29	2.61	0.15	2.65	0.08	0.2	3
S1pr3	0.29	2.91	0.68	0.35	3.52	2.91	2.91	0.42	0.29	3.16	0.26	2.3	2.24	0.16	2.45	0.19	0.17	3
Col12a1	0.21	2.52	1.64	0.26	2.29	1.04	0.93	0.29	0.26	2.31	0.16	2.63	2.38	0.61	3.72	0.17	0.14	3
Omd	0.19	2.23	0.11	0.25	2.2	0.33	0.93	0.25	0.19	3.03	0.08	2.48	0.8	0.09	3.64	0.32	0.14	3
Lum	0.79	3.53	0.31	0.63	4.24	1.07	2.1	1.25	0.93	4.18	0.16	3.23	1.33	0.59	4.31	0.96	0.47	3
Dcn	0.25	2.85	0.17	0.17	3.44	0.68	1.56	0.5	0.38	3.27	0.11	1.96	0.74	0.59	3.78	0.36	0.24	3
Col1a2	0.57	3.14	2.78	0.75	3.46	2.11	2.72	0.82	0.77	3.31	0.57	4.01	3.65	1.28	4.29	2	0.64	3
Col1a1	0.69	3.1	1.41	0.86	3	1.93	2.43	1.09	1.03	3.56	0.33	3.98	3.55	0.75	4.2	0.84	0.75	3
Col3a1	0.69	3.22	2.42	0.77	3.41	3.5	2.6	0.72	0.58	2.8	0.34	4.31	3.92	0.76	4.4	1.02	1	3
Gatm	0.51	0.16	1.42	0.76	0.09	0.15	0.12	2.89	3.14	0.08	0.1	1.46	0.17	0.1	0.41	0.08	0.51	4
Arhgap19	0.19	0.29	0.34	0.53	0.09	0.01	0.1	2.58	2.24	0.3	0.34	0.21	0.08	0.22	0.09	0.31	0.83	4
Vcam1	0.73	0.31	0.31	0.16	0.19	0.74	0.22	3.15	2.83	0.17	0.05	1.34	1.13	0.18	0.29	0.27	0.34	4
Pla2g7	0.17	0.58	0.05	0.98	0.35	0.45	1.31	3.05	3.15	0.28	0.06	1.7	0.74	0.56	0.34	0.19	1.21	4
Mmp13	0.11	0.14	0.1	0.23	0.17	0.21	0.1	1.05	2.2	0.18	0.07	0.45	2.96	0.19	0.23	0.1	0.25	4
H2-DMb1	0.34	0.66	0.04	1.66	1.03	0.52	0.52	1.73	2.83	0.7	0.28	0.71	1.03	0.64	0.6	0.5	0.24	4
Tgfbr1	0.75	0.74	0.4	0.79	0.76	0.52	0.63	2.21	3.04	0.97	1.3	0.98	0.77	0.76	1.09	1.13	0.74	4
Dab2	1.67	0.6	0.06	0.7	0.63	0.53	0.56	3.5	3.24	0.77	0.16	1.95	1.79	0.25	1.16	0.6	0.13	4
Slc40a1	0.45	0.44	0.06	0.14	1.49	0.26	0.29	3.37	2.28	0.29	0.13	1.29	0.98	0.08	0.9	2.07	1.89	4
Folr2	0.08	0.11	0.03	0.1	0.09	0.08	0.07	2.49	0.71	0.07	0.05	0.14	0.09	0.04	0.07	0.07	0.11	4
F13a1	0.08	0.18	0.05	1.24	0.12	0.06	0.14	2.92	1.04	0.12	0.05	0.07	0.15	0.07	0.06	0.05	0.16	4
Tmem106a	0.41	0.26	0.08	0.98	0.27	0.22	0.26	2.57	2.12	0.18	0.09	0.27	0.39	0.28	0.16	0.26	0.07	4
Cbr2	0.2	0.11	0.01	0.1	0.09	0.07	0.06	2.82	1.39	0.1	0.64	0.09	0.04	1.73	0.13	1.61	0.05	4
Casp1	0.49	0.12	0.07	1.33	0.18	0.07	0.05	1.8	1.57	0.05	0.22	0.04	0.08	0.66	0.11	2.81	0.58	4
Bcl2a1b	0.02	0.01	0	0.5	0.01	0.02	0.01	1.31	2.32	0	0	0.02	0	0.02	0.04	0	0.12	4
Slamf9	0.2	0.2	0.06	1.1	0.17	0.25	0.18	1.45	2.67	0.23	0.06	0.11	0.03	0.09	0.19	0.28	0.13	4
Cd83	0.18	0.29	0	0.92	0.43	0.2	0.3	2.03	2.96	0.4	0.08	0.23	0.28	0.06	0.17	0.13	0.02	4
Rgs1	0.2	0.19	0.02	0.99	0.11	0.17	0.08	1.46	2.98	0.18	0.02	0.08	0.11	0.13	0.27	0.03	0.14	4
Ccl4	0.17	0.18	0	0.79	0.13	0.15	0.06	1.3	2.57	0.15	0.02	0.12	0.06	0.03	0.2	0.16	0.15	4
Ccl3	0.1	0.09	0	0.67	0.13	0.06	0.04	1.67	2.75	0.09	0.02	0.05	0.07	0	0.13	0.07	0.31	4
Ets1	2.96	0.88	2.06	0.72	1.13	2.22	0.45	0.59	0.58	0.43	0.11	0.47	0.56	0.05	0.46	0.46	1.1	4
Ptp4a3	2.06	0.91	0.29	1.29	1.11	3.16	0.6	1.63	1.38	0.67	0.47	1.08	1.05	0.39	0.76	0.33	0.29	4
Nrp1	3.43	0.72	0.84	0.91	0.44	2.79	0.59	2.9	2.64	0.42	0.18	0.52	1.9	0.16	0.43	0.22	0.52	4
Cd93	3.15	0.14	0.04	0.82	0.07	1.81	0.05	2.26	2.3	0.09	0.04	0.05	0.13	0.05	0.14	0.03	0.28	4
Entpd1	3.03	0.24	0.02	0.91	0.11	1.2	0.12	2.63	2.68	0.09	0.07	0.15	0.14	0.02	0.12	0.2	1.04	4
Cd38	2.38	0.28	0.04	0.26	0.6	0.34	0.12	2.83	1.78	0.06	0.04	0.03	0.07	0	0.13	0.13	0.05	4
Stab1	2.32	0.23	0.05	0.24	0.11	0.1	0.08	3.33	2.96	0.16	0.16	0.13	0.13	0.13	0.54	0.45	0.08	4
Cnp	0.58	0.84	3.19	1.48	0.96	0.32	0.5	1.46	1.23	0.32	0.41	0.68	0.28	0.49	1.14	0.4	0.16	5
Gas7	0.48	1.42	3.41	1.13	1.77	0.38	0.27	1.21	0.91	0.78	0.3	0.33	0.2	0.21	0.2	0.02	1.25	5
Plekhb1	0.11	1.51	3.32	0.07	0.96	0.14	0.6	0.1	0.09	0.14	0.4	0.34	0.31	1.08	0.14	0.41	0.13	5
Fndc1	0.09	1.35	2.97	0.09	1.88	0.2	1.06	0.13	0.06	0.31	0.13	2.54	1.25	0.87	0.34	0.03	0.06	5
Dmd	0.38	0.23	2.71	0.12	0.07	2.04	0.3	0.04	0.06	0.28	1.77	0.72	0.32	1.23	0.07	0.98	0.03	5
Aatk	0.19	0.21	2.82	0.05	0.6	0.33	0.4	0.29	0.22	0.4	1.29	0.44	0.55	0.61	0.22	0.06	0.34	5
Gpm6b	0.11	0.72	3.3	0.08	0.77	0.26	0.6	0.09	0.05	0.66	1.39	1.33	0.28	1.38	0.19	0.02	0.01	5
Cyp2j9	0.31	0.55	2.43	0.06	0.64	0.18	0.46	0.04	0.03	0.27	0.04	0.21	0.33	0.26	0.27	0.15	0	5
Adam23	0.03	0.49	2.59	0.18	1	0.07	0.12	0.04	0.07	0.69	0.48	0.22	0.93	0.14	0.13	0	0.07	5
S100b	0.04	0.07	2.39	0.01	0.04	0.06	0.05	0.05	0.02	0.04	0.09	0.1	0.76	0.04	0.03	0	0.01	5
Fabp7	0.02	0.11	2.34	0.03	0.18	0.97	0.06	0.04	0.06	0.01	0.02	0.01	0	0.03	0.06	0	0.01	5
Atp1a2	0.02	0.31	2.41	0.03	0.39	0.8	0.27	0.02	0.04	0.05	0.13	0.02	0.06	0.03	0.1	0	0.01	5
Col28a1	0.12	0.1	2.51	0.01	0.02	0.05	0.02	0.01	0.02	0.1	0.07	0.02	0.01	0.09	0	0	0.01	5
Kcna2	0	0.1	2.69	0	0.04	0.08	0.03	0.03	0.04	0.02	0.03	0.01	0.16	0.03	0.01	0	0.03	5
Lgi4	0.02	0.27	2.82	0	0.17	0.09	0.02	0.03	0.06	0.07	0.22	0.04	0.04	0.24	0.09	0.14	0	5
Sox10	0.01	0.16	3.24	0.01	0.41	0.05	0.06	0.03	0.01	0.08	0.03	0.03	0.05	0.06	0.02	0	0.01	5
Cdh19	0.02	0.35	2.75	0	0.48	0.03	0.07	0.03	0.02	0.08	0.04	0.06	0.02	0.04	0.05	0	0	5
Gfra3	0.03	0.06	2.52	0	0.01	0.04	0.02	0.01	0	0.02	0.04	0.03	0.05	0.09	0.01	0	0.01	5
Gpr37l1	0	0.02	2.22	0	0.01	0.03	0.01	0.01	0.01	0.01	0.04	0.07	0.03	0.01	0	0	0.03	5
Kcna6	0.22	0.13	2.46	0	0	0.03	0.16	0	0.02	0.06	0.01	0.04	0.12	0.04	0.05	0	0.05	5
Scn7a	0.04	0.12	3.24	0.01	0.01	0.16	0.13	0.03	0.01	0.07	0.1	0.06	0.34	0.12	0.02	0	0.05	5
Egfl8	0.35	0.06	2.5	0.14	0.04	0.05	0.05	0.05	0.08	0.08	0.15	0.08	0.16	0.11	0.11	0	0.05	5
Erbb3	0.04	0.16	2.26	0.04	0.09	0.08	0.02	0.12	0.11	0.04	0.32	0	0.02	0.15	0.02	0.56	0.06	5
Mal	0.4	0.04	2.23	0.03	0.01	0.05	0.01	0.02	0.01	0.02	0.05	0.03	0.02	0.01	0	0.14	0.01	5
Esr1	0.16	0.24	2.33	0.15	0.31	0.33	0.09	0.25	0.12	0.13	0.04	0.25	0.09	0.06	0.15	0	0	5
L1cam	0.05	0.05	2.78	0.48	0.02	0.05	0.02	0.01	0.03	0.03	0.21	0.07	0	0.08	0.01	0.69	0.31	5
Ptprz1	0.01	0.5	2.65	0.05	0.05	0.11	0.12	0.03	0.04	0.86	0.07	0.1	0.07	0.08	0.32	0	0.09	5
Plp1	0.08	0.33	3.85	0.03	0.15	0.15	0.23	0.09	0.05	0.38	0.29	0.31	0.31	0.22	0.09	0.04	0.04	5
Art3	0.63	0.13	3.21	0.02	0.02	1.44	0.05	0.02	0.03	0.01	0.09	0.05	0.13	0.2	0.06	0.06	0.02	5
Cryab	0.02	0.06	3.16	0.09	0.05	1.38	0.05	0.03	0.09	0.04	0.1	0.13	0.52	0.37	0.02	0	0.02	5
Abca8a	0.04	0.25	2.89	0.03	0.13	0.63	0.32	0.08	0.02	0.09	0.14	0.53	0.31	0.08	0.53	0	0.03	5
Chl1	0.02	0.12	3.01	0	0.04	0.05	0.04	0.03	0.02	0.03	0.31	0.06	0.23	0.41	0.01	2.12	0.02	5
Smpd3	0.09	0.93	0.15	0.11	0.1	0.09	0.17	0.17	0.13	2.77	0.1	0.14	0.07	0.09	0.29	0.05	0.03	6
Car2	0.48	0.97	0.02	0.43	0.75	0.53	0.1	0.11	0.07	2.82	0.51	0.14	0.16	1.6	0.1	0.41	0.18	6
Sp6	0.13	1.46	0.07	0.16	1.24	1.08	0.45	0.12	0.14	2.43	2.98	0.12	0.15	0.82	1.41	1.6	0.12	6
Moxd1	0.13	0.95	0.69	0.07	0.73	0.08	1.32	0.11	0.05	1.06	2.02	2.95	0.45	0.57	1.28	0.32	0.12	6
Cldn10	0.08	0.73	0.04	0.14	2.74	0.25	0.24	0.19	0.08	0.28	1.82	0.25	0.53	1.79	0.24	0.19	0.06	6
Igfbp2	0.1	0.06	0.02	0.01	0.08	0.22	0.02	0.03	0.02	0.03	0.46	0.02	1.77	2.6	0.04	0	0.02	6
Epcam	0.06	0.12	0.03	0.07	0	0.03	0.02	0.03	0.04	0.19	2.87	0.04	0	1.57	0.02	2.14	0.03	6
Krt17	0.05	0.09	0.08	0.07	0.05	0.05	0.03	0.02	0.03	0.02	2.76	0.02	0.07	1.29	0.01	1.17	0.09	6
Shh	0.11	0.16	0.19	0.27	0.04	0.12	0.07	0.11	0.06	0.1	2.55	0.19	0.19	0.54	0.02	0	0.4	6
Vwa2	0.03	0.05	0.08	0.05	0.02	0.04	0.01	0.04	0.02	0.13	2.47	0.07	0.01	1.07	0.01	0.05	0.07	6
Fras1	0.08	0.53	0.16	0.07	0.78	0.37	0.07	0.08	0.12	1.11	2.49	0.22	0.24	1.52	0.2	0.25	0.04	6
Ccr2	0.02	0.05	0	2.29	0	0.07	0.02	0.11	0.72	0.01	0.02	0.02	0.02	0.07	0.02	0.07	0.11	6
Itgb7	0.04	0.07	0.03	2.24	0.03	0.03	0.09	0.03	0.06	0.05	0.16	0.06	0.05	0.05	0.08	0.28	0.13	6
Napsa	0.02	0.05	0.01	2.57	0.01	0	0.01	0	0.09	0.01	0.11	0.04	0.02	0.14	0.01	0	0.98	6
Mbp	0.06	0.33	2.58	1.64	0.05	0.12	0.05	0.3	0.53	0.09	0.72	0.13	0.2	0.2	0.06	0	1.46	6
Postn	0.54	1.05	3.25	0.39	1.06	2.6	1.09	0.79	0.57	0.85	0.25	3.25	2.3	0.53	4.08	1.16	0.44	7
Olfml2b	0.32	0.4	1.44	0.17	1.67	2.35	0.2	0.15	0.2	0.16	0.1	1.07	2.79	0.2	3.16	0.46	1.07	7
Spon1	0.15	0.6	1.82	0.29	0.28	1.23	1.1	0.07	0.11	1.11	0.33	3.44	3.19	0.27	2.55	0.21	0.17	7
Myl9	0.17	1.56	1.28	0.28	1.75	2.42	1.76	0.28	0.18	0.84	0.45	3.23	3.52	0.58	2.37	0.04	0.42	7
Lsp1	0.13	1.14	0.1	3.22	0.96	0.47	2.06	0.23	0.53	1.37	0.17	3.04	3.05	0.14	2.57	0.18	3.39	7
Crispld2	0.09	0.6	0.34	0.17	1.42	1.23	1.36	0.14	0.12	0.14	0.02	2.21	3.15	0.12	1.53	0.09	1.75	7
Ogn	0.13	0.84	0.07	0.16	2.07	0.74	0.52	0.13	0.07	0.31	0.05	3	3.08	0.16	1.11	0.16	0.13	7
Angpt4	0.13	1.57	0.09	0.13	2.5	0.26	0.94	0.16	0.1	0.21	0.01	0.46	2.66	0.05	0.27	0.09	0.09	7
Scara5	0.02	0.77	0.05	0.01	1.79	0.91	0.64	0.12	0.1	0.16	0.2	0.43	2.57	0.06	1.21	0.02	0.02	7
Igfbp5	0.55	0.72	0.26	0.38	3.51	1.38	0.66	0.77	0.38	0.13	0.29	1.09	2.8	2.46	0.32	0.48	0.26	7
Dpep1	0.06	0.19	0.07	0.09	0.26	0.21	0.77	0.05	0.03	0.12	0.02	3.18	2.99	0.21	0.45	0.09	0.14	7
Grem2	0	0.05	0.03	0.02	0.03	0.31	1.07	0.02	0.01	0.07	0.03	1.15	2.31	0.04	0.02	0	0.02	7
Epha3	0.03	0.11	0.09	0.03	0.03	0.6	0.49	0.03	0.02	0.37	0.02	2.47	1.78	0.04	1.09	0.03	0.07	7
Thsd4	0.02	0.16	0.48	0.13	0.21	0.56	0.61	0.04	0.05	0.16	0.23	1.35	2.54	0.38	1.24	0.73	0.04	7
Col26a1	0.04	0.96	0.09	0.08	1.06	0.24	0.16	0.05	0.04	1.59	0.15	2.56	1.29	0.08	0.35	0	0.03	7
Foxf2	0.03	1.12	0.05	0.09	0.86	0.79	1.77	0.11	0.07	1.3	0.02	2.86	2.73	0.04	2.11	0.13	0.1	7
Tagln	0.09	0.1	0.88	0.17	0.15	1.55	0.14	0.13	0.09	0.07	0.14	2.06	2.57	0.32	0.5	0.02	0.22	7
Acta2	0.16	0.28	0.15	0.4	0.27	2.35	0.23	0.28	0.17	0.31	0.24	1.72	3.59	0.4	0.35	0.06	1.15	7
Ncam1	0.2	1.48	2.71	0.27	1.32	0.83	2.22	0.22	0.11	2.02	0.19	1.76	3.53	0.29	0.9	1.37	1.15	7
Hmgcs2	0.12	0.46	1.17	0.09	0.82	0.49	2.33	0.13	0.08	0.38	0.06	2.48	3.21	0.42	0.31	0.07	0.09	7
Sfrp2	0.42	1.11	0.55	0.67	0.96	0.81	3.49	0.65	0.36	1.57	0.19	1.92	4.19	0.3	0.46	0.92	0.83	7
Smoc2	0.42	0.72	0.46	0.31	0.72	0.66	4.07	0.53	0.28	0.49	0.33	1.83	2.89	0.42	0.37	1.76	0.23	7
Mfap4	0.17	1.87	0.15	0.18	0.89	0.35	3.51	0.14	0.17	2.45	0.09	2.94	2.93	0.09	0.56	0.2	0.05	7
Shisa2	0.12	1.16	0.35	0.13	1.28	0.19	2.79	0.09	0.07	1.13	0.72	0.67	1.27	0.65	0.25	0.13	0.06	7
Wfikkn2	0.09	0.54	0.08	0.07	0.3	0.14	2.54	0.09	0.08	0.64	0.1	0.86	2.33	0.11	0.28	0.22	0.05	7
Crabp1	0.06	1.95	0.11	0.11	1.51	0.11	2.49	0.44	0.16	3.04	0.13	0.86	1.68	0.17	1.44	0.06	0.03	7
Igfbp3	2.58	0.91	1.55	0.27	1.26	1.25	3.73	0.7	0.46	0.57	0.81	3.08	3.91	2.9	0.74	1.02	0.4	7
Cx3cr1	0.13	0.16	0.03	1.05	0.14	0.17	0.12	3.21	3.32	0.12	0.06	0.1	0.07	0.07	0.18	0.13	0.11	8
Emr1	0.25	0.2	0.03	1.34	0.12	0.14	0.17	3.53	3.53	0.12	0.03	0.11	0.14	0.15	0.22	0.18	0.35	8
Mrc1	0.28	0.26	0.12	0.48	0.17	0.24	0.25	3.66	3.23	0.2	0.08	0.2	0.13	0.2	0.33	0.09	0.16	8
Hpgd	0.17	0.18	0.02	0.65	0.11	0.29	0.13	3.16	2.72	0.16	0.04	0.14	0.24	0.11	0.13	0.07	0.05	8
Cxcl16	0.44	0.21	0.03	0.84	0.24	0.16	0.11	2.68	3.35	0.11	0.12	0.19	0.17	0.22	0.2	0.49	0.03	8
C1qa	0.37	0.35	0.07	0.31	0.25	0.3	0.21	3.8	3.83	0.19	0.1	0.23	0.2	0.23	0.29	0.16	0.25	8
C1qc	0.38	0.34	0.11	0.32	0.31	0.34	0.26	3.97	3.93	0.22	0.08	0.25	0.17	0.26	0.42	0.26	0.39	8
Fcrls	0.3	0.28	0.03	0.21	0.22	0.2	0.22	3.65	3.37	0.27	0.07	0.15	0.19	0.13	0.24	0.17	0.25	8
C1qb	0.63	0.61	0.1	0.49	0.44	0.53	0.52	4.13	4.11	0.42	0.15	0.37	0.32	0.45	0.49	0.42	0.38	8
Lilra5	0.09	0.06	0.01	0.1	0.04	0.11	0.03	2.09	2.79	0.03	0.01	0.01	0.04	0.04	0.07	0.05	0.08	8
Trem2	0.05	0.07	0.01	0.3	0.02	0.06	0.04	2.55	2.62	0.04	0.01	0.02	0.01	0.04	0.06	0.05	0.04	8
P2ry13	0.05	0.06	0.02	0.17	0.06	0.05	0.04	2.38	2.14	0.08	0.04	0.03	0.02	0.04	0.03	0.05	0.18	8
Gpr34	0.15	0.11	0.01	0.46	0.05	0.18	0.08	2.64	2.82	0.1	0.02	0.08	0.05	0.02	0.09	0.11	0.14	8
Aif1	0.11	0.12	0.01	0.77	0.08	0.08	0.05	3.09	3.09	0.05	0.01	0.01	0.08	0.09	0.13	0.27	0.08	8
Hpgds	0.1	0.08	0.04	0.43	0.06	0.04	0.06	2.87	2.69	0.14	0.04	0.05	0.05	0.16	0.11	0	0.03	8
Clec4n	0.09	0.13	0.01	0.28	0.06	0.07	0.07	3.14	2.86	0.09	0.05	0.02	0.07	0.11	0.09	0.14	0.14	8
Fcgr1	0.11	0.09	0	0.77	0.07	0.03	0.03	2.9	3.03	0.06	0	0.02	0.01	0.03	0.06	0.1	0.02	8
C3ar1	0.13	0.1	0.02	0.1	0.11	0.08	0.1	2.86	3.21	0.12	0.02	0.05	0.06	0.04	0.08	0.1	0.02	8
Ms4a7	0.18	0.19	0.02	0.23	0.1	0.15	0.1	3.36	3.55	0.09	0.04	0.07	0.08	0.18	0.15	0.13	0.09	8
Gpr65	0.09	0.11	0.01	0.96	0.09	0.08	0.07	2.74	2.9	0.06	0.01	0.04	0.04	0.02	0.1	0.04	0.65	8
Slc11a1	0.1	0.12	0.03	0.76	0.06	0.33	0.06	2.67	2.86	0.01	0.03	0.03	0.05	0.06	0.12	0.14	0.92	8
Lair1	0.06	0.1	0.04	0.63	0.03	0.09	0.05	2.37	2.9	0.09	0	0.02	0.04	0.04	0.07	0.02	0.26	8
Slco2b1	0.77	0.14	0.01	0.04	0.06	0.18	0.05	2.72	2.57	0.03	0.01	0.06	0.04	0.02	0.03	0	0.04	8
Tbxas1	0.09	0.13	0.02	0.7	0.05	0.06	0.06	2.48	2.24	0.01	0.03	0.08	0.02	0.11	0.04	0.02	0.4	8
Msr1	0.05	0.09	0.06	0.56	0.02	0.06	0.03	2.55	2.26	0.02	0.01	0.03	0.04	0	0.04	0.06	0.05	8
Cd86	0.07	0.07	0	0.81	0.06	0.06	0.03	2.5	2.48	0.07	0	0.03	0.01	0.04	0.04	0.03	0.12	8
Siglec1	0.1	0.13	0.05	0.23	0.11	0.15	0.12	2.93	2.41	0.2	0.03	0.1	0.1	0.07	0.13	0.13	0.11	8
Prune2	0.03	0.24	0.04	0.09	0.14	0.06	0.06	2.55	1.77	0.23	0.06	0.09	0.13	0.05	0.06	0.04	0.03	8
Pf4	0.36	0.15	0.02	0.15	0.09	0.15	0.08	3.31	2.62	0.14	0.04	0.08	0.1	0.1	0.15	0.05	0.09	8
P2ry12	0.06	0.11	0.15	0.2	0.09	0.05	0.03	2.53	2.4	0.07	0.01	0.05	0.04	0.01	0.04	0.04	0.06	8
Slc9a9	0.09	0.07	0.02	0.5	0.08	0.12	0.07	2.55	1.99	0.03	0.09	0.21	0.32	0.11	0.14	0.03	0.11	8
P2ry6	0.23	0.11	0.03	1.18	0.08	0.19	0.05	2.77	2.79	0.04	0.18	0.07	0.11	0.08	0.05	0.08	0.05	8
Adap2	0.05	0.08	0.01	0.41	0.02	1.56	0.02	2.18	2.51	0.03	0	0.02	0	0.01	0.03	0	0.06	8
Fgd2	0.08	0.08	0.02	1.15	0.04	0.04	0.03	2.34	2.48	0.01	0.69	0.01	0.03	0.64	0.02	0.23	0.16	8
Col4a2	3.32	0.8	2.51	0.34	1.11	3.32	0.57	0.21	0.26	0.44	1.11	2.34	2.21	1.27	0.51	0.3	0.1	9
Col4a1	3.44	0.72	2.72	0.12	1.03	3.57	0.45	0.21	0.32	0.42	1.38	2.27	2.1	1.42	0.38	0.17	0.21	9
Nid1	2.56	1.93	2.83	0.27	1.67	2.68	1.74	0.17	0.1	1.94	0.47	3.45	2.72	0.17	1.41	0.06	0.15	9
Cd200	3.19	0.6	2.54	0.26	0.89	2.19	0.93	0.12	0.13	0.5	0.31	1.1	2.34	0.4	1.44	0.17	0.16	9
Serpine2	0.35	0.79	3.46	0.28	0.64	3.26	1.86	0.19	0.14	0.91	1.24	2.62	2.81	1.99	0.46	0.23	0.31	9
Mcam	2.53	0.12	3.19	0.08	0.04	2.98	0.09	0.07	0.1	0.15	1.02	0.52	0.39	1.01	0.13	0.25	0.17	9
Col18a1	1.34	0.17	3.35	0.02	0.12	2.36	0.1	0.06	0.07	0.08	1.34	0.11	0.67	1.07	0.19	0.18	0.02	9
Tm4sf1	3.2	0.17	2.32	0.06	0.05	2.78	0.14	0.07	0.1	0.06	0.08	0.38	0.25	0.15	0.13	0.13	0.06	9
Itga1	1.58	0.21	2.82	0.23	0.14	2.66	0.09	0.03	0.05	0.21	0.14	0.17	0.46	0.29	0.12	0	0	9
Sorbs1	1.64	1.1	3.25	0.24	0.92	2.03	0.6	0.12	0.12	0.8	0.41	0.99	1	0.44	0.48	0.11	0.03	9
Crip2	3.16	0.28	2.87	0.08	0.43	2.75	0.28	0.1	0.09	0.17	1.27	0.38	0.46	0.37	1.23	2.75	0.05	9
Aqp1	2.91	1.5	0.38	0.23	2.31	0.62	0.24	0.21	0.24	0.44	0.16	0.21	0.78	0.25	3.07	0.53	0.19	9
Ppap2a	3.26	0.66	1.62	0.22	0.38	0.75	0.45	0.1	0.07	0.56	0.75	1.19	1.05	0.42	1.72	2.16	0.07	9
Eng	3.67	0.94	2.2	0.47	1.25	2.1	0.9	0.67	0.76	0.47	0.08	1.38	1.49	0.24	1.45	0.13	0.1	9
Slc9a3r2	3.14	0.66	1.6	0.07	0.98	1.55	0.49	0.11	0.15	0.57	0.39	0.51	0.66	0.38	0.28	0.26	0.18	9
Tmem204	3.01	0.41	1.01	0.15	0.83	1.69	0.79	0.2	0.16	0.81	0.12	1.66	1.17	0.09	1.57	0.31	0.12	9
Tspan18	2.75	0.66	0.15	0.06	1.97	0.32	0.47	0.14	0.1	0.23	0.09	0.98	1.35	0.13	0.54	0.04	0.06	9
Ramp2	3	0.89	0.3	0.09	0.67	0.52	0.82	0.06	0.03	0.94	0.44	1.74	1.19	0.71	1.07	0.02	0.05	9
Nipal2	0.04	0.47	0.05	0.04	0.36	0.21	0.59	0.03	0.02	0.36	0.91	0.38	0.33	1.08	0.45	2.64	0.01	10
Gng4	0.05	0.11	0.04	0.02	0.04	0.07	0.39	0.02	0.04	0.14	2.06	1.31	0.29	0.36	0.26	3.08	0.03	10
Cxadr	0.1	0.25	0.02	0.07	1.5	0.06	0.2	0.05	0.06	0.21	1.87	0.16	0.1	1.38	0.2	2.75	0.13	10
Cyb561	0.8	0.05	0.01	0.09	0.01	0.02	0.01	0.01	0.01	0.02	1.48	0.05	0.13	0.86	0.01	2.57	0.01	10
Lamb3	0.23	0.14	0.06	0.17	0.09	0.12	0.22	0.15	0.11	0.11	2.28	0.05	0.07	1.23	0.23	3.07	0.11	10
Klf5	0.03	0.09	0.13	0.02	0.04	0.14	0.09	0.03	0.02	0.38	1.3	0.03	0.04	0.65	0.34	2.96	1.02	10
Sfn	0.2	0.03	0.02	0.12	0.01	0.03	0.04	0.03	0.08	0.08	1.95	0.07	0.05	1.8	0.1	2.73	0.14	10
Pkp1	0.04	0.11	0.06	0.04	0.01	0.02	0	0	0.04	0.14	1.71	0.01	0.01	1.52	0.05	2.91	0	10
Dsc2	0.05	0.06	0	0.02	0.01	0.02	0.01	0.02	0	0.09	1.3	0.13	0.04	1.57	0.04	3.05	0	10
Trim29	0.04	0.1	0.01	0.02	0.06	0	0.04	0.02	0.04	0.15	1.86	0.02	0	1.35	0.06	3.16	0.01	10
Gpr115	0.04	0.12	0.03	0.06	0.18	0.03	0.05	0.04	0.02	0.02	2.55	0.08	0	1.77	0.12	3.24	0.07	10
S100a14	0.03	0.01	0.01	0	0	0	0.01	0	0	0	0.75	0	0	0.38	0.01	2.55	0.01	10
Serpinb5	0.01	0.06	0	0	0.01	0	0.02	0.01	0.05	0	1.23	0.02	0.01	1.68	0	2.91	0.01	10
Lad1	0.08	0.04	0.05	0.09	0.02	0.05	0.02	0.02	0.03	0.02	1.13	0	0	1.07	0.06	2.57	0.01	10
Zfp185	0.04	0.08	0.01	0.01	0.03	0.03	0.08	0.01	0.02	0	0.56	1.07	0.29	1.53	0.2	2.69	0	10
Mboat1	0.05	0.14	0.1	0.28	0.03	0.24	0.05	0.27	0.06	0.5	0.63	0.86	0.08	0.15	0.33	2.39	0.03	10
Mt2	0.08	0.04	0.75	0.25	0.03	0.4	0.03	0.63	0.37	0.02	0.85	0.02	0.1	1.08	0.06	2.8	0.01	10
Serpinb8	0.14	0.06	0.17	0.26	0.06	0.02	0.03	1.2	1.1	0.02	0.33	0.07	0.03	0.8	0.22	2.72	0.03	10
Ntrk2	0.03	0.33	1.05	0	0.1	0.27	0.17	0.06	0.03	0.35	0.94	0.05	0.06	0.98	0.25	2.58	0	10
Ckmt1	0.12	0.05	0.05	0.11	0.01	0.07	0.02	0.05	0.1	0.04	1.87	0.08	0.03	2.02	0.11	3.24	0.08	10
Tns4	0.03	0.09	0.03	0.29	0.01	0	0.03	0.27	0.42	0.01	0.33	0.04	0.08	1.46	0.04	3.03	0	10
Kcnk1	0.07	0.12	0.07	0.1	0.39	0.06	0.13	0.04	0.04	0.06	1.65	0.28	0.39	1.93	0.09	3.42	0.06	10
Dmkn	0.04	0.17	0.02	0.2	0.73	0.01	0.02	0.08	0.09	0	0.46	0	0.03	1.34	0.06	3.3	0.08	10
Amtn	0.12	0.12	0.04	0.15	0.07	0.08	0.05	0.12	0.13	0.05	0.54	0.07	0.05	0.49	0.07	2.85	0.09	10
Lama3	0.78	0.17	0.08	0	0.06	0.03	0.02	0.03	0.05	0.16	0.66	0.02	0.05	0.7	0.82	2.88	0.04	10
Palmd	1.56	0.13	0.06	0.02	0.15	0.02	0.01	0.01	0.05	0	0.47	0.03	0	0.8	0.01	2.55	0.04	10
Gm17660	0.14	0.07	0.01	0.07	0.06	0.06	0.09	0.1	0.06	0.05	0.06	0.05	0.06	0.49	0.23	4.79	0.02	10
Anxa8	0.07	0.08	0.01	0.1	0.03	0.07	0.05	0.05	0.07	0.03	0.46	0.06	0.02	0.43	0.17	4.19	0.01	10
Odam	0.44	0.21	0.06	0.3	0.22	0.12	0.34	0.36	0.38	0.2	0.49	0.15	0.11	0.65	0.58	5.46	0.21	10
Flt3l	0.24	0.07	0.31	0.32	0.16	0.24	0.11	0.25	0.21	0.1	0.09	0.09	0.34	0.22	0.1	2.54	0.13	10
Sema3d	0.08	0.2	0.39	0	0.07	0.08	0.02	0.02	0.02	0.12	1.03	0.14	0.22	0.37	0.19	2.78	0.02	10
Gpr87	0.01	0.02	0	0	0	0	0.01	0.01	0.01	0	0.27	0	0.06	0.33	0.02	2.54	0	10
Dsg3	0.02	0.03	0.02	0	0	0	0	0	0.01	0	0.11	0	0.01	0.18	0.03	2.59	0	10
Ngef	0	0.07	0.02	0	0.03	0.02	0	0.02	0.01	0.04	0.18	0.09	0.06	0.13	0.1	2.27	0.03	10
Defb1	0.01	0.01	0.02	0	0	0	0.01	0.01	0.01	0	0.19	0	0	0.24	0.01	2.22	0	10
Wdr72	0.01	0.06	0	0.02	0.02	0.06	0.01	0.02	0.04	0.01	0.21	0.01	0.01	0.32	0.04	2.8	0.02	10
Fam25c	0.02	0	0	0	0	0	0	0	0	0.01	0.06	0	0	0	0.03	2.47	0	10
Slc5a8	0.01	0.04	0	0	0.01	0	0.01	0	0.01	0.02	0.03	0.05	0	0.08	0	2.3	0	10
Nat8l	0.01	0.05	0.08	0.34	0.02	0.05	0.02	0.03	0.08	0.02	0.19	0	0.01	0.05	0.03	2.31	0.28	10
2200002D01Rik	0.26	0.02	0.09	0.05	0.01	0.05	0.04	0.03	0.06	0.01	0.21	0.02	0	0.25	0	2.47	0.01	10
Sh3rf2	0.06	0.1	0.05	0.02	0.04	0.02	0.09	0.03	0.01	0.06	0.39	0.02	0.04	0.55	0.01	2.59	0.02	10
Cftr	0.04	0.05	0.03	0	0.02	0	0.01	0.01	0.01	0.06	0.57	0.02	0	0.04	0.01	2.99	0	10
Ggt1	0.07	0.04	0.03	0.03	0.03	0.01	0.04	0.06	0.02	0.03	0.67	0.04	0.01	0.31	0.05	2.88	0.12	10
Cpe	0.55	1.28	0.18	0.22	1.17	3.32	2.19	0.2	0.2	2.65	1.34	2.71	2.73	1.9	3	3.64	0.11	11
Scara3	0.26	2.51	0.09	0.22	3.49	1.85	1.01	0.53	0.19	3.08	2.02	1.4	1.82	0.51	2.7	3.21	0.02	11
Kidins220	1.29	2.17	1.12	1.17	2.23	1.24	1.62	1.09	1.07	2.11	2.5	1.87	1.56	2.62	1.63	3.83	1.11	11
Sparcl1	3.31	1.09	0.92	0.26	0.48	3.43	0.54	0.25	0.3	0.28	0.3	1.52	0.28	2.71	3.18	3.57	0.26	11
Sorbs2	1.71	1.74	1.82	0.06	2.53	1.42	0.26	0.19	0.11	1.93	0.78	0.18	0.2	0.42	0.24	3.07	0.11	11
Id4	0.16	1.13	0.5	0.06	2.36	1.32	0.31	0.18	0.11	0.17	1.5	0.15	0.42	1.84	0.3	3.02	0.01	11
Clu	1.96	1.33	0.57	0.41	2.83	0.42	0.49	0.43	0.39	1.24	2.03	0.29	1.01	1.72	0.84	4.83	0.26	11
Gsta4	0.08	1.87	0.18	0.11	1.9	0.82	2.01	0.3	0.14	1.93	0.65	1.19	1.86	0.94	0.84	3.66	0.02	11
Ide	0.77	0.81	0.52	0.91	1.03	0.74	0.69	0.79	0.64	1.06	1.78	1.46	1.21	1.54	0.67	3.18	0.16	11
Ambn	0.42	1.83	0.48	0.61	2.55	0.45	1.38	0.63	0.6	3.3	1.77	0.69	0.48	1.08	0.91	2.11	0.57	11
Higd1a	0.51	0.91	0.56	0.85	0.66	0.74	0.41	0.49	0.45	0.91	1.18	0.9	0.58	1.16	0.9	3.07	0.26	11
Gss	0.43	0.56	0.38	0.27	0.43	0.27	0.42	0.43	0.38	0.69	1.2	0.73	0.38	0.84	0.49	2.87	0.1	11
Foxq1	0.04	0.24	0	0.01	0.19	0.06	0.36	0.05	0.03	0.2	0.17	1.75	0.83	0.28	1.6	2.85	0.04	11
Lgr6	0.05	0.69	0.45	0.02	0.4	0.07	0.29	0.02	0.04	1.11	0.31	1.01	0.7	0.11	1.45	2.94	0.04	11
Btbd3	1.39	0.52	0.97	0.15	0.4	1.05	0.5	0.32	0.32	0.49	0.75	0.62	0.68	1.03	0.41	3.14	0.01	11
Avpi1	0.53	0.88	0.16	0.57	1.53	0.62	0.57	0.47	0.44	0.62	1.44	0.54	0.58	1.68	1.24	3.19	0.05	11
Cdkn1a	1.02	0.22	1.21	1.09	0.32	1.4	0.05	0.62	1.14	0.61	1.82	0.24	0.3	1.53	1.19	3.22	0.18	11
Gpc1	0.09	0.5	1.71	0.28	0.45	1.23	0.28	0.07	0.05	0.82	1.48	1.31	1.21	2.04	1.87	3.27	0.53	11
Itga6	1.68	0.17	1.86	0.15	0.05	0.44	0.08	0.59	0.94	0.23	1.98	0.07	0.02	2.12	0.08	3.16	0.19	11
F11r	2.91	0.07	0.02	0.73	0.08	0.59	0.05	0.51	1.64	0.04	2.32	0.16	0.09	2.2	0.12	3.04	0.1	11
Mt1	0.78	0.7	1.68	1.26	0.74	1.36	0.82	2.81	2.73	0.55	1.54	0.47	0.53	2.41	0.88	3.63	0.42	11
Olfml3	0.26	2.48	1.06	0.26	3.75	0.9	2.35	1.24	2.22	1.07	0.37	2.7	2.73	0.56	2.37	0.45	0.16	12
Igf1	0.36	1.31	0.16	0.08	1.38	1.74	0.81	2.9	1.73	0.6	0.14	3.31	2.98	0.93	1.43	0.21	0.23	12
Gpx3	0.52	1.41	0.28	0.94	3.54	0.97	2.46	2.71	2.09	0.68	0.59	1.64	3.87	2.26	1.17	3.66	0.73	12
Slc20a2	0.57	2.23	0.64	0.53	3.67	0.96	1.03	0.78	0.41	1.34	2.21	0.72	0.84	2.3	0.73	2.77	0.27	12
Alpl	0.29	1.51	0.12	0.37	3.37	1.37	0.9	0.52	0.3	1.62	1.73	1.43	2.62	2.64	0.4	1.24	0.27	12
Tnc	0.18	2.85	0.81	0.24	3.69	0.31	0.38	0.41	0.24	1.15	0.29	1.41	1.09	2.65	1.57	0.86	0.12	12
Enpp2	0.82	2.86	0.31	0.34	3.84	1.15	1.46	0.6	0.26	0.97	1.39	2.27	0.86	1.19	0.55	0.36	0.22	12
Hey1	0.46	1.77	0.14	0.13	2.96	1.35	0.42	0.53	0.27	1.01	0.98	0.65	0.97	0.37	1.07	0.05	0.06	12
Chka	0.54	2.76	0.76	0.59	3.33	0.89	1.38	1.03	1.36	2.23	0.83	1.11	0.86	0.73	1.14	0.38	0.35	12
Cfh	0.62	2.11	0.12	0.69	3.17	3.06	0.3	2.18	2.01	0.85	0.09	0.29	1.07	0.71	0.48	0.05	0.08	12
Scube1	0.46	2.31	0.06	0.07	2.06	0.16	2.04	0.12	0.1	2.86	0.05	0.26	0.37	0.11	0.43	0.14	0.05	12
Col23a1	0.15	1.99	0.21	0.15	2.76	0.8	1.13	0.1	0.1	1.4	0.36	0.86	0.75	0.39	0.38	0	0.03	12
Olfml1	0.15	2.71	0.29	0.14	3.26	0.16	1.9	0.22	0.22	2.37	0.03	1.23	1.65	0.09	0.53	0.15	0.1	12
Rspo4	0.28	3.12	0.16	0.3	3.01	0.38	2	0.61	0.39	2.66	0.1	2.01	1.06	0.09	0.56	0.2	0.13	12
Ifitm1	0.13	2.53	0.08	0.63	2.98	1.55	2.1	0.67	0.3	2.1	0.12	0.35	0.3	0.13	0.48	0.11	1.21	12
Fgfr3	0.59	2.18	0.05	0.08	2.95	0.53	1.03	0.15	0.07	1.1	0.5	0.32	0.92	0.5	0.77	0.16	0.02	12
Fmod	0.41	2.91	0.25	0.38	3.97	0.83	0.85	0.7	0.48	0.76	0.1	0.34	0.81	0.43	0.55	0.35	0.24	12
St8sia6	0.23	1.48	0	0.43	2.58	0.06	0.1	0.08	0.09	0.22	0.16	0.04	0.02	0.19	0.23	0	0.01	12
Stc2	0.07	1.48	0.06	0.1	2.53	0.15	1	0.1	0.05	0.31	0.07	0.1	0.07	0.01	0.28	0.25	0.02	12
Car12	0.06	1.89	0.05	0.16	3.08	0.07	0.11	0.09	0.06	1.61	0.87	0.05	0.05	0.14	0.33	0.06	0.01	12
Kcnj15	0.27	1.68	0.06	0.1	2.83	0.09	0.09	0.15	0.06	0.18	0.35	0.14	0.59	0.84	0.27	0.21	0.02	12
Enpp6	0.79	1.85	0.03	0.12	2.98	0.12	0.85	0.16	0.09	1.08	0.12	0.07	0.12	0.06	0.35	0.17	0.06	12
Lyn	1.83	0.23	0.3	2.74	0.13	0.58	0.12	2.99	3.16	0.19	0.19	0.13	0.49	0.33	0.11	2.86	2.72	13
4632428N05Rik	0.76	0.21	0.12	2.13	0.14	0.32	0.31	3.05	3.26	0.09	0.37	0.56	1.28	0.31	0.6	1.17	3.14	13
Lcp1	1.46	0.16	0.06	3.04	0.14	0.09	0.28	3.26	3.22	0.13	0.1	0.23	1.1	0.22	0.15	0.29	3.75	13
Srgn	3.02	0.24	0.09	3.2	0.21	0.36	0.12	2.25	2.88	0.18	0.08	0.24	0.74	0.27	0.22	0.28	2.89	13
Arhgdib	1.08	0.37	0.02	3.42	0.16	1.74	0.37	2.74	2.75	0.51	0.66	0.44	0.95	0.41	0.19	0.15	3.82	13
Lyz2	0.96	0.86	0.39	3.14	0.89	0.89	0.76	4.41	4.33	0.74	0.48	0.97	0.99	0.88	1.02	0.91	4.42	13
Sfpi1	0.08	0.07	0.03	2.33	0.08	0.03	0.03	2.65	2.69	0.03	0.01	0.07	0.08	0.09	0.06	0	2.82	13
Lilrb4	0.09	0.08	0	1.74	0.05	0.07	0.03	2.41	2.82	0.04	0.01	0.08	0.06	0	0.06	0.11	2.93	13
Myo1f	0.05	0.1	0.05	2.34	0.04	0	0.05	2.19	2.17	0.03	0.06	0.09	0.04	0.07	0.06	0.03	3.05	13
Selplg	0.04	0.06	0.01	2.82	0.03	0.01	0.02	1.95	2.21	0.03	0.03	0.05	0.02	0.02	0.09	0.12	2.85	13
Cd52	0.07	0.07	0.02	2.75	0.03	0.04	0.04	2.13	2.48	0.03	0.02	0.08	0.03	0.09	0.04	0	3.42	13
Ptprc	0.13	0.2	0.04	3.12	0.1	0.09	0.08	2.97	3.26	0.12	0.07	0.08	0.17	0.13	0.18	0.06	3.37	13
Coro1a	0.12	0.11	0.05	3.38	0.07	0.18	0.11	1.99	2.66	0.2	0.15	0.16	0.2	0.15	0.21	0.16	3.6	13
Rac2	0.16	0.15	0.03	3.26	0.09	0.23	0.08	2.72	2.61	0.05	0.06	0.16	0.11	0.16	0.14	0.06	3.72	13
Itgb2	0.2	0.21	0.03	2.69	0.19	0.23	0.23	2.3	2.29	0.13	0.17	0.22	0.23	0.16	0.18	0.44	3.24	13
Laptm5	0.3	0.23	0.08	3.45	0.19	0.18	0.17	3.56	3.66	0.26	0.08	0.09	0.18	0.17	0.31	0.12	3.19	13
Cd53	0.16	0.17	0.02	3.22	0.1	0.12	0.1	3.31	3.36	0.12	0.06	0.11	0.11	0.07	0.2	0.16	3.16	13
Tyrobp	0.29	0.29	0.06	3.02	0.21	0.25	0.21	3.66	3.65	0.19	0.15	0.22	0.14	0.26	0.25	0.21	3.72	13
Fcer1g	0.87	0.44	0.09	2.83	0.33	0.35	0.27	3.65	3.62	0.31	0.12	0.33	0.25	0.38	0.33	0.44	3.53	13
Cybb	0.21	0.21	0.05	2.38	0.15	0.21	0.1	3.13	3.51	0.13	0.08	0.14	0.1	0.18	0.17	0.23	2.58	13
Lilrb3	0.02	0.07	0.02	2.03	0.03	0.05	0.06	1.87	1.66	0.02	0.03	0.05	0.03	0.06	0.05	0.04	2.85	14
Nfam1	0.16	0.07	0.01	2.23	0.05	0.06	0.03	1.97	2.06	0.08	0.01	0.02	0.07	0.06	0.07	0	3.04	14
Syk	0.24	0.18	0.02	2.12	0.06	0.08	0.05	2.06	2.11	0.08	0.17	0.08	0.07	0.13	0.11	0.04	2.66	14
Evi2b	0.15	0.12	0.11	2.43	0.05	0.14	0.06	1.29	1.79	0.18	0.15	0.09	0.2	0.03	0.07	0.05	3.02	14
Hmha1	0.09	0.19	0.32	2.68	0.09	0.37	0.09	2.11	2.22	0.3	0.1	0.06	0.06	0.02	0.09	0.35	2.84	14
Itgam	0.03	0.07	0.03	1.83	0.03	0.07	0.04	2.06	1.74	0.03	0.04	0.04	0.11	0.03	0.05	0.11	3.18	14
Ncf1	0.12	0.08	0.01	1.81	0.05	0.05	0.04	1.92	2.16	0.11	0.02	0.1	0.09	0.07	0.06	0	3.35	14
Slfn2	1.05	0.05	0.02	2.07	0.04	0.04	0.02	2.04	2.07	0.03	0.04	0.12	0.03	0.07	0.09	0.03	3.19	14
Hcls1	0.67	0.12	0.02	2.44	0.06	0.03	0.05	2.61	2.57	0.08	0.01	0.13	0.03	0.07	0.1	0.04	2.7	14
Nckap1l	0.1	0.17	0.03	2.32	0.09	0.18	0.06	2.81	2.74	0.06	0.06	0.13	0.07	0.11	0.09	0	2.04	14
Gpsm3	0.23	0.09	0.59	1.81	0.17	1.01	0.06	1.7	1.68	0.07	0.1	0.22	0.39	0.07	0.18	0.03	2.69	14
Ncf2	0.12	0.15	0.04	2	0.09	1.2	0.09	2.04	2.13	0.11	0.09	0.08	0.11	0.08	0.07	0.08	2.87	14
Alox5ap	0.09	0.16	0.02	2.76	0.08	0.05	0.23	2.07	1.78	0.16	0.11	0.95	0.44	0.13	0.72	0.2	3.61	14
Cfp	0.18	0.23	0.05	1.54	0.29	0.24	0.18	2.61	1.01	0.22	0.28	0.21	0.18	0.31	0.27	0.07	2.17	14
Prkcb	0.14	0.18	0.03	1.49	0.07	0.6	0.04	1.93	2.06	0.09	0.58	0.1	0.88	0.19	0.08	0.03	2.67	14
Ptpn6	0.1	0.17	0.2	2.79	0.07	0.22	0.08	2.69	2.91	0.11	0.88	0.1	0.05	0.69	0.11	0.7	2.78	14
Plbd1	0.14	0.18	0.02	2.28	0.15	0.1	0.14	1.84	2.38	0.31	0.41	0.37	0.22	0.26	0.27	1.6	2.99	14
Cytip	0.03	0.12	0.02	2.61	0.01	0.16	0.02	0.29	0.86	0.06	0.02	0.08	0.01	0.1	0.06	0.08	2.09	14
Msrb1	0.24	0.56	0.34	1.17	0.41	0.64	0.3	0.61	0.72	0.5	0.53	0.41	0.37	0.6	0.39	0.52	2.75	14
Mgst1	0.83	0.07	0.08	0.99	0.42	0.12	0.09	1.2	0.57	0.01	0.13	0.12	0.37	0.38	0.08	0.1	2.54	14
F630028O10Rik	0.02	0.03	0	1.02	0.01	0.02	0.02	1.28	0.81	0.02	0.04	0.02	0.03	0.02	0.02	0.02	2.73	14
Hk3	0.02	0.1	0.01	0.64	0.02	0.08	0.02	1.61	1.13	0.01	0.02	0.02	0.02	0.01	0.01	0	2.57	14
Csf3r	0.06	0.05	0	1.02	0.04	0.05	0.01	1.06	1.23	0.02	0.05	0.04	0.03	0.02	0.04	0.04	3.16	14
Gp49a	0.06	0.05	0.02	1.05	0.02	0.01	0.02	1.24	1.87	0.01	0.01	0.03	0.04	0.01	0.05	0	2.89	14
Ncf4	0.05	0.08	0.01	1.71	0.02	0.03	0	1.56	2.15	0.04	0.03	0.01	0.02	0.01	0.06	0	2.58	14
Dok3	0.31	0.12	0.05	1.34	0.02	0.05	0.05	1.67	1.87	0.09	0.09	0.1	0.09	0.16	0.13	0.07	2.57	14
Igsf6	0.11	0.13	0.02	1.61	0.05	0.09	0.05	2.49	2.46	0.07	0.06	0.09	0.06	0.15	0.11	0.11	2.62	14
Lrrc17	0.04	0.97	0.03	0.08	0.83	0.35	0.55	0.05	0.08	0.56	0.02	2.52	0.38	0.09	2.95	0.02	0.05	15
Nts	0.06	0.65	0.04	0.03	0.25	0.51	1.14	0.03	0.06	1.4	0	2.5	1.89	0.05	2.71	0.1	0.11	15
Ptgfr	0.06	0.19	0.04	0.03	0.16	0.27	0.78	0.06	0.06	0.08	0.03	1.87	2.19	0.11	2.55	0.09	0.01	15
Angptl1	0.17	0.77	0.02	0.06	0.85	0.13	1.47	0.11	0.12	0.39	0.38	1.26	0.46	0.09	2.67	0.14	0.06	15
Bmp3	0.04	0.1	0.03	0	0.03	0.03	0.02	0.02	0.06	0.01	0.05	2.13	0.12	0.07	2.54	0.03	0.06	15
Lrrc15	0.03	0.25	0.03	0.1	0.16	0.21	0.1	0.05	0.08	1.76	0.01	1.99	0.24	0.1	2.77	0.16	0.07	15
Dkk2	0.95	0.14	0.03	0.04	0.11	0.29	0.06	0.05	0.03	0.22	0.02	2.38	0.43	0.03	0.77	0	0.04	15
Lef1	1.35	0.22	0.82	0.14	0.09	0.42	1.39	0.04	0.07	0.91	0.06	2.63	0.49	0.06	1.62	0.05	0.04	15
Stmn2	0.37	0.05	0	0.01	0.04	0.03	0.03	0.05	0.03	0.04	0.13	0.11	0.01	0.04	2.51	1.62	0.01	15
Tnn	0.16	0.78	0.06	0.12	0.19	0.09	0.11	0.15	0.16	0.35	0.12	1.55	0.45	0.2	3.33	0.46	0.12	15
Ibsp	0.53	0.26	0.05	0.32	0.21	0.21	0.1	0.32	0.46	0.29	0.19	1.46	0.26	0.65	3.54	1.08	0.44	15
Jag1	1.08	0.46	1.52	0.12	0.84	2.91	0.9	0.11	0.17	0.42	1.92	1.05	0.92	1.09	0.36	0.86	0.12	16
Epas1	3.31	1.25	0.23	0.26	2.43	3.3	0.3	0.34	0.29	0.24	0.59	0.13	0.29	1.39	0.39	0.6	0.13	16
Sept4	2.29	1.52	1.16	0.06	1.69	3	1.01	0.19	0.15	0.91	0.14	1.07	1.36	0.26	0.92	1.02	0.07	16
Gucy1a3	0.18	0.85	0.05	0.08	1.75	2.89	0.53	0.16	0.09	0.17	0.21	0.93	1.24	0.11	0.13	0.07	0.02	16
Atp1b2	0.16	0.48	1.23	0.08	1.39	3.03	0.97	0.05	0.05	0.2	0.1	0.37	1.13	0.1	0.13	0.04	0.01	16
Ccdc80	0.14	0.66	0.06	0.11	0.89	2.49	0.77	0.04	0.05	0.19	0.03	0.41	2.59	0.12	0.4	0.02	0.21	16
Mylk	1.27	1.2	0.15	0.07	1.57	2.97	1.86	0.58	0.18	0.15	0.07	1.07	2.27	0.14	0.39	0.06	0.09	16
Aspn	0.07	0.07	0.01	0.05	0.05	3.23	0.04	0.06	0.06	0.06	0.04	0.12	0.16	0.1	1	0.1	0.03	16
Rgs5	0.36	0.26	0.12	0.21	0.21	4.09	0.16	0.3	0.46	0.19	0.07	0.16	0.18	0.08	0.17	0	0.12	16
Rasl12	0.03	0.07	0.08	0.05	0.1	2.41	0.06	0.02	0.02	0.13	0	0.02	0.01	0	0.04	0	0.01	16
Ndufa4l2	0.05	0.02	0.09	0.01	0	2.44	0.01	0.04	0.02	0	0.03	0.01	0	0.08	0.22	0.16	0	16
Aoc3	0.06	0.02	0	0.01	0	2.16	0	0.01	0.01	0	0	0	0.3	0.04	0.02	0	0	16
Steap4	0.14	0.04	0.03	0.02	0.02	2.55	0.03	0.13	0.05	0	0.01	0.05	0.88	0.07	0.04	0	0.08	16
Gucy1b3	0.2	0.36	0.04	0.05	1.07	2.4	0.05	0.08	0.04	0.55	0.35	0.52	0.41	0.08	0.18	0	0	16
Mgp	1.3	0.14	0.03	0.18	0.12	3.33	0.35	0.14	0.19	0.07	0.24	0.14	0.85	0.28	0.13	0.1	0.1	16
Heyl	0.07	0.11	1.23	0.03	0.22	2.82	0.11	0.07	0.05	0.09	0.67	0.14	0.64	0.16	0.06	0	0.03	16
Notch3	0.06	0.41	0.06	0.06	0.97	2.93	0.22	0.06	0.04	0.27	0.66	0.11	0.76	0.22	0.1	0.09	0.03	16
Col5a3	0.12	0.18	1.59	0.04	0.3	2.57	0.04	0.05	0.06	0.11	0.1	0.09	0.08	0.03	1.38	0.19	0.04	16
Calcrl	2.54	0.39	0.03	0.44	0.62	0.72	0.19	0.66	0.5	0.11	0.03	0.03	0.04	0.28	0.11	0	0.52	17
Prkch	2.51	0.14	0	0.81	0.05	0.1	0.05	1.03	1.01	0.12	0.52	0.19	0.19	0.66	0.15	0.64	0.12	17
Pde2a	2.66	0.08	0.06	0.62	0.05	0.21	0.03	0.8	0.63	0.03	0.05	0.03	0.02	0.06	0.05	0.03	1.96	17
Rgcc	2.46	0.39	0.28	0.29	0.19	0.09	0.16	0.05	0.1	0.72	0	0.4	0.19	0.02	0.38	0	0.63	17
Cav2	2.85	0.11	0.57	0.35	0.08	1.24	0.08	0.61	0.48	0.02	0.6	0.05	0.06	0.26	0.32	1.98	0.01	17
Flt1	3.39	0.36	0.06	0.31	0.31	0.45	0.36	0.35	0.32	0.29	0.19	0.15	0.18	0.41	0.4	1.98	0.19	17
Esam	3.57	0.11	0.04	0.12	0.1	2.54	0.1	0.06	0.1	0.08	0.07	0.13	0.1	0.09	0.09	0.07	0.09	17
Cav1	3.41	0.1	0.18	0.06	0.06	1.55	0.08	0.06	0.08	0.04	0.41	0.22	0.1	0.25	0.37	0.28	0.03	17
Rasip1	2.59	0.19	0.06	0.06	0.13	0.08	0.15	0.05	0.05	0.22	0.34	0.31	0.42	0.38	0.1	0.23	0.13	17
Kank3	2.58	0.17	0.3	0.26	0.13	0.06	0.12	0.38	0.45	0.31	0.12	0.16	0.05	0.12	0.06	0.16	0.05	17
Rasgrp3	2.27	0.1	0.05	0.25	0.04	0.1	0.03	0.39	0.52	0.05	0.03	0.06	0.05	0.04	0.03	0	0.02	17
Arhgef15	2.43	0.36	0	0	0.3	0.19	0.12	0.03	0.02	0.22	0.12	0.24	0.09	0.04	0.23	0	0.03	17
Icam2	2.5	0.06	0.01	0.82	0.02	0.22	0.04	0.14	0.14	0.03	0.08	0.07	0.04	0.13	0.05	0.06	0.24	17
Tmem88	2.81	0.14	0.06	0.09	0.06	0.08	0.1	0.21	0.52	0.09	0.23	0.24	0.12	0.32	0.13	0.04	0.03	17
Ly6a	3.02	0.06	0.03	0.58	0.03	0.17	0.11	0.12	0.13	0.05	0.01	0.28	0.4	0.1	1.28	0.27	0.11	17
Slco2a1	2.56	0.1	0.04	0.04	0.07	0.09	0.91	0.06	0.02	0.19	0.04	0.09	0.03	0.31	0.1	0.28	0	17
Clec14a	2.96	0.24	1.09	0.04	0.24	0.07	0.35	0.04	0.04	0.09	0.03	0.22	0.57	0.06	0.19	0	0.05	17
Egfl7	3.56	0.25	0.03	0.17	0.12	0.19	0.14	0.38	0.13	0.71	0.45	0.26	0.13	0.32	0.1	0.18	0.1	17
Gimap6	3	0.12	0.02	0.51	0.06	0.6	0.08	0.41	0.25	0.05	0	0.13	0.06	0.05	0.12	0.04	0.05	17
Sox18	3.13	0.19	0.02	0.01	0.03	0.25	0.51	0.03	0.02	0.47	0.01	0.24	0.14	0.07	0.16	0.08	0.02	17
Plvap	3.59	0.1	0.12	0.1	0.06	0.33	0.08	0.1	0.13	0.04	0.09	0.11	0.03	0.1	0.14	0.15	0.06	17
Tie1	3.15	0.05	0.03	0.06	0.03	0.54	0.03	0.06	0.09	0.05	0.03	0	0	0.07	0.03	0.02	0.07	17
Kdr	3.17	0.28	0.02	0.05	0.14	0.13	0.07	0.15	0.12	0.14	0.04	0.15	0.08	0.11	0.12	0.17	0.01	17
Emcn	3.8	0.12	0	0.19	0.08	0.61	0.09	0.09	0.1	0.09	0.04	0.1	0.02	0.16	0.12	0.17	0.07	17
Ly6c1	3.25	0.1	0.02	0.28	0.06	0.09	0.12	0.07	0.08	0.06	0.07	0.23	0.19	0.08	0.91	0.06	0.18	17
Cd34	3.67	0.15	0.04	0.6	0.07	0.09	0.07	0.09	0.16	0.09	0.04	0.2	0.3	0.1	0.4	0.19	0.09	17
Pecam1	3.47	0.13	0.03	0.55	0.05	0.07	0.07	0.18	0.25	0.06	0.03	0.16	0.11	0.08	0.1	0.19	0.21	17
Tek	2.7	0.15	0.01	0.03	0.21	0.98	0.04	0.04	0.02	0.03	0.05	0.19	0.6	0.02	0.07	0	0	17
Gpr116	3.17	0.52	0.04	0.08	0.63	0.89	0.09	0.07	0.07	0.59	0.07	0.06	0.21	0.03	0.08	0.1	0.09	17
Gimap4	2.47	0.02	0.01	0.22	0.01	0.01	0.02	0.03	0.03	0.01	0.02	0.02	0.03	0.04	0.05	0	0.06	17
Mmrn2	2.86	0.08	0.04	0.09	0.07	0.23	0.09	0.1	0.07	0.05	0.04	0.06	0.09	0.09	0.11	0.18	0.07	17
Robo4	2.95	0.02	0.02	0.04	0.01	0.02	0.02	0.03	0.05	0.02	0	0.02	0.04	0.06	0.03	0.08	0.01	17
Eltd1	3.12	0.07	0.02	0.22	0.03	0.04	0.04	0.04	0.05	0.03	0.02	0.01	0.04	0.03	0.01	0.02	0.12	17
Cdh5	2.99	0.11	0.03	0.13	0.02	0.03	0.02	0.1	0.08	0.02	0.01	0.01	0	0.01	0.02	0	0.01	17
Ecscr	2.73	0.05	0.14	0.02	0.02	0.14	0.01	0	0.03	0.02	0.03	0.06	0.02	0.02	0.02	0	0.02	17
Myct1	2.47	0.05	0	0.07	0	0.01	0.01	0.01	0.02	0	0	0.01	0	0	0	0.03	0.01	17
Ushbp1	2.75	0.08	0.06	0.02	0.02	0.03	0.03	0.08	0.02	0.02	0.01	0.04	0.05	0.06	0.06	0.02	0.03	17
Podxl	3.2	0.1	0.05	0.04	0.05	0.08	0.07	0.05	0.07	0.02	0.1	0.13	0.17	0.14	0.09	0.06	0.07	17
Ctla2a	2.92	0.04	0	0.44	0.02	0.06	0.02	0.1	0.08	0.02	0.03	0.02	0.05	0.05	0.04	0.02	0.09	17
Ptprb	3.22	0.22	0.06	0.05	0.03	0.12	0.04	0.08	0.08	0.04	0.15	0.08	0.03	0.13	0.08	0.03	0.08	17
Krt5	0.37	0.26	0.14	0.24	0.17	0.26	0.29	0.27	0.25	0.21	3.32	0.18	0.16	3.44	0.48	4.03	0.13	18
Krt14	0.26	0.17	0.08	0.18	0.13	0.1	0.14	0.12	0.17	0.07	3.16	0.1	0.19	3.2	0.28	4.23	0.17	18
Slc39a8	0.77	0.42	0.08	0.18	0.39	0.1	0.51	0.37	0.27	0.47	2.49	0.39	0.48	2.25	0.21	3.98	0.03	18
Perp	0.14	1.11	0.12	0.25	2.67	0.31	0.18	0.45	0.23	0.86	3.33	0.11	0.46	3.17	0.23	3.92	0.13	18
Spint2	0.26	0.17	0.02	0.84	0.2	0.34	0.23	0.03	0.05	0.19	3.03	0.28	1.3	2.61	0.04	3.53	0.77	18
Cldn1	0.08	0.09	0.04	0.22	0.07	0.24	0.13	0.05	0.04	0.06	1.43	0.73	1.94	1.29	0.12	4.21	0.48	18
Fxyd3	0.02	0.09	0.44	0.01	0.02	0.01	0.02	0	0.01	0	1.9	0.01	0	1.78	0.04	2.54	0	18
Col17a1	0.07	0.14	0.03	0.09	0.06	0	0.03	0.03	0.03	0.03	2.27	0.11	0.06	2.4	0.03	3.33	0	18
Trp63	0.09	0.17	0.05	0.05	0.07	0.03	0.03	0.03	0.09	0.17	2.42	0.05	0.03	2.54	0.02	2.65	0.04	18
Isl1	0.06	0.05	0.01	0.04	0.02	0.01	0.01	0.04	0.04	0.03	2.27	0.01	0	2.41	0.02	1.43	0.03	18
Cdh1	0.04	0.1	0.06	0.17	0.01	0.01	0.01	0.02	0.03	0.11	2.15	0.25	0.17	2.49	0.05	1.92	0.08	18
Pitx2	0.06	0.06	0.04	0.07	0.01	0.07	0.02	0.01	0.04	0.02	2.45	0.04	0.04	2.88	0.1	2.9	0.02	18
Dsc3	0.06	0.16	0.05	0.01	0	0.04	0.02	0.03	0.02	0.03	2.02	0.03	0	2.75	0.02	2.79	0.07	18
Dsp	0.14	0.23	0.06	0.06	0.12	0.09	0.22	0.04	0.07	0.07	2.67	0.05	0.03	3.08	0.2	3.28	0.06	18
Sorl1	0.08	0.74	0.12	1.42	0.93	0.1	0.26	0.41	0.75	0.45	1.72	0.55	0.6	0.79	0.25	2.13	2.96	19
Lgals3	0.14	0.1	1.17	2.41	0.02	0.21	0.03	0.74	0.9	0.29	1.02	0.11	0.13	0.81	0.33	3.58	3	19
Gsr	1.06	1.4	0.56	1.68	1.75	0.78	0.82	0.9	0.82	1.5	1.51	1.53	1.17	1.34	1.04	2.42	3.57	19
Mxd1	0.32	0.56	0.23	0.59	0.53	0.57	0.38	0.6	0.75	0.37	0.56	0.41	0.34	0.28	0.61	1.24	3.34	19
Pygl	0.1	0.7	0.12	1.11	1.43	0.42	0.6	0.42	0.26	0.38	0.2	0.5	0.56	0.16	0.69	0.57	3.37	19
Dgat1	0.64	0.81	0.4	0.74	0.91	0.67	0.45	0.49	0.45	0.87	1.14	0.99	0.92	1.34	0.41	0.49	2.86	19
S100a6	1.45	0.59	3	2.15	0.58	2.82	1.1	0.12	0.28	0.92	2.29	1.13	0.89	1.73	1.91	3.76	3.04	19
Cd44	0.16	0.62	1.36	2.59	0.88	0.63	0.19	0.72	0.83	0.77	2.92	1.11	0.65	3.16	1.81	3.64	3.31	19
Ctsc	0.53	0.33	0.64	2.55	0.29	2.33	0.37	3.77	3.79	0.3	0.25	1.09	0.82	0.76	1.71	1.48	0.36	20
Fam105a	0.13	0.23	0.05	2.32	0.19	0.4	0.3	2.77	3.13	0.54	0.43	2.1	0.71	0.44	1.28	0.16	0.26	20
Ctsh	0.75	0.42	0.19	2.38	0.86	0.8	0.23	3.37	3.43	0.32	0.38	0.3	0.67	0.28	0.21	0.32	1.42	20
Unc93b1	1.18	0.99	0.77	2.59	0.95	1.02	0.61	3.42	3.44	0.83	0.12	0.69	0.56	0.33	0.58	0.36	1.83	20
Ctss	0.64	0.55	0.09	2.93	0.51	0.57	0.39	3.89	4.25	0.5	0.18	0.39	0.39	0.38	0.64	0.61	0.69	20
Csf1r	0.68	0.66	0.12	2.05	0.61	0.74	0.76	4.07	3.99	0.53	0.19	0.53	0.42	0.43	0.69	1.08	0.8	20
H2-Eb1	0.88	0.57	0.08	2.09	0.43	0.49	0.49	2.31	3.84	0.44	0.21	0.39	0.4	0.57	0.67	0.79	0.42	20
H2-Ab1	1.32	0.73	0.1	2.29	0.67	0.64	0.59	2.47	4.15	0.58	0.28	0.47	0.43	0.54	0.75	0.85	0.63	20
H2-Aa	1.07	0.74	0.09	2.19	0.65	0.67	0.6	2.57	4.3	0.56	0.25	0.48	0.49	0.52	0.76	0.9	0.61	20
Cd74	1.3	1.06	0.2	2.88	0.93	0.92	0.86	3.26	4.65	0.81	0.37	0.69	0.8	0.94	1.23	1.05	1.12	20
Trf	1.31	2.08	0.57	2.02	3.68	1.38	1.71	4.02	3.78	1.12	0.26	0.89	1.63	0.35	0.97	0.77	1.24	20
Lgmn	1.54	2.13	1.57	1.49	2.96	1.91	0.69	3.73	3.81	1.21	0.99	0.82	1.14	1.05	0.92	0.93	0.3	20
Apoe	2.21	1.83	3.32	1.79	2.37	1.38	1.81	4.86	4.92	1.93	1.85	1.69	2.6	2.1	1.64	1.45	1.27	20

## Sheet: epithelium
	cluster: 1	cluster: 2	cluster: 3	cluster: 4	cluster: 5	cluster: 6	cluster: 7	cluster: 8	cluster: 9	cluster: 10	cluster: 11	cluster: 12	cluster: 13	gene module
Tubb6	-0.3	-0.06	-0.88	-0.58	2.33	-0.38	-1.19	1.12	-0.72	0.36	1.23	-0.49	-0.45	1
Ccdc50	-0.65	0.51	-1.83	-0.51	2.23	-0.55	-0.37	-0.16	-0.84	0.63	0.73	0.8	0.02	1
Mettl7a1	-0.45	-0.98	-0.51	0.34	0.55	1.91	-0.75	2.04	0.21	-0.77	-0.34	-0.96	-0.3	1
Gpc1	-1.2	-1.07	-0.81	-0.48	0.69	1.47	-0.63	1.13	0.79	1.63	-0.55	-0.77	-0.19	1
Avpi1	-0.56	-0.83	-1.17	-0.72	0.7	1.72	-0.74	1.34	0.58	1.33	-0.31	-0.32	-1	1
Rcan2	-0.79	-0.77	-0.61	-0.48	2.14	1.03	-0.78	1.26	0.03	0.97	-0.64	-0.85	-0.52	1
Kcnk1	-0.33	-1.03	-1.46	-0.88	1.33	1.41	-1.21	1.37	0.77	0.1	0.22	0.07	-0.37	1
Itpripl2	-0.33	-0.96	-0.42	0.21	3	-0.23	0.02	-0.53	-0.75	0.77	-0.3	-0.39	-0.09	1
Ddx59	-0.63	0.11	-0.93	-0.73	2.96	-0.24	-0.34	-0.47	-0.46	0.75	0.17	0.22	-0.42	1
Uba5	-0.57	0.25	-0.99	-0.22	2.68	-0.44	-0.3	0.4	-1.61	-0.07	0.53	0.32	0.03	1
Bmp7	-1.25	0.61	-1.2	-0.52	0.98	0.66	-0.01	-0.59	-1.2	2.25	0.06	0.3	-0.09	1
Gsn	-1.04	-0.93	-0.89	-0.95	1.5	2.01	-0.06	-0.15	-0.91	1.01	0.36	-0.17	0.21	1
Cyb561	-1.29	0.65	-0.85	-0.99	0.5	1.33	0.41	-0.84	-1.39	1.75	-0.06	0.34	0.45	1
Lbh	-1.05	0.63	-0.84	-1	2.07	-0.91	-0.26	-0.39	-0.25	0.51	1.71	0.19	-0.41	1
Tspan13	-0.79	1.3	-0.93	-0.72	1.69	-0.06	-1.15	-0.84	-1.15	0.39	0.83	1.06	0.38	1
Rab31	-0.66	-0.15	-0.06	-0.72	0.42	2.98	-0.31	0.22	-0.51	0.44	-0.02	-0.75	-0.89	1
Wnt6	-0.2	0.6	-1.27	0.56	1.95	-1.27	0.3	0.24	-1.23	-0.98	0.93	0.77	-0.43	1
Enoph1	-1.07	-0.42	-0.67	-0.86	1.95	1.11	-0.01	-0.62	-1.15	1.62	0.11	-0.22	0.23	1
Gss	-0.45	0.22	-0.49	-0.8	0.62	2.62	-0.93	0.73	-1.27	0.39	0.25	-0.48	-0.4	1
Emp1	-0.04	0.53	-0.73	-1.08	1.12	1.55	0.53	-1.03	-1.15	-1.06	1.04	1.01	-0.7	1
S100a6	-0.42	-0.13	-1.46	-1.24	0.13	1.89	0.84	-0.09	-0.74	1.44	0.75	-0.18	-0.8	1
Sc4mol	-0.53	0.32	-0.62	-1.12	-0.95	1.68	0.66	0.62	-0.9	1.4	0.84	0	-1.4	1
Ppapdc1b	-1.19	0.22	-1	-0.36	2.4	-0.26	0.17	-0.43	-1.36	-0.2	0.82	0.37	0.82	1
Nipal3	-0.58	-0.43	0.07	-0.39	2.77	0.21	-0.46	-0.38	-0.94	1.36	-0.27	-0.44	-0.52	1
Golt1b	-1.03	-0.01	0.26	-0.92	2.23	-0.28	0.05	-0.62	-1.55	0.25	1.09	0.9	-0.37	1
Sh3yl1	-0.35	0.01	-0.6	-0.57	2.66	-0.03	0.46	-0.32	-1.32	-0.37	1.26	-0.44	-0.38	1
Coprs	-0.15	0.21	-0.64	-0.4	2.07	-0.25	-0.98	-0.18	-0.11	-0.23	2.19	-0.75	-0.77	1
Psen2	-0.42	-0.35	0.88	-0.27	2.95	-0.5	-0.87	0.06	-0.87	0.21	-0.49	-0.06	-0.3	1
Pard3b	0.94	-0.66	0.72	-0.13	2.65	-0.72	-0.9	-0.24	-1.16	0.18	-0.24	0.11	-0.53	1
Rogdi	0.32	-0.51	-0.95	-0.38	2.53	0.75	-0.87	0.01	-0.93	-0.41	1.23	-0.43	-0.36	1
Rasa3	0.22	-0.52	-0.09	-0.14	2.88	0.06	-1.09	-0.55	-1.09	0.24	0.57	-0.54	0.05	1
Prr16	0.34	-0.52	-0.02	-0.52	3.19	-0.36	-0.52	-0.26	-0.52	-0.02	0.09	-0.39	-0.52	1
Satb2	-0.05	-0.46	0.88	-0.18	2.78	-0.67	-0.76	-0.58	-1.21	0.04	0.23	0.4	-0.43	1
Rassf3	-0.23	0.51	-0.65	-0.42	2.77	-0.39	-0.88	-0.36	-0.88	1.2	-0.12	-0.34	-0.2	1
Rtn4ip1	0.11	-0.51	-0.79	0.19	3.02	-0.42	-0.79	-0.06	-0.79	0.09	0.38	0.14	-0.59	1
Agpat9	-0.63	-0.28	-0.31	-0.45	3.03	0.17	-0.71	-0.52	-0.71	0.7	0.25	-0.41	-0.11	1
Gale	-0.3	0.41	-0.54	-0.88	2.71	0.22	-0.77	-0.37	-0.68	-0.25	1.26	-0.19	-0.62	1
Sorbs2	-0.83	-0.54	-0.66	-0.74	1.35	2.34	0.51	-0.65	-0.96	0.91	0.01	-0.57	-0.16	1
Mob3b	-0.63	0.57	-0.65	-0.61	2.49	-0.36	-0.76	-0.26	-0.89	0.7	1.18	0.13	-0.9	1
AI464131	-0.53	-0.19	-0.41	-0.32	3.09	-0.46	0.3	0.02	-0.72	-0.72	0.56	-0.29	-0.32	1
Pycr1	-0.61	0.81	0.45	-0.38	2.63	-0.61	-0.7	-0.7	-0.7	-0.7	1.09	-0.18	-0.4	1
Pla2g5	0.97	-0.53	-0.13	-0.21	3.03	-0.53	-0.53	-0.53	-0.53	-0.14	-0.06	-0.53	-0.3	1
Stx18	-0.57	0.7	-0.38	-0.27	2.84	-0.62	0.01	-0.3	-1.12	-0.85	0.59	0.18	-0.21	1
Serpinf1	-0.78	0.2	0.61	-0.55	3.01	-0.51	0.29	-0.32	-0.54	-0.19	-0.2	-0.86	-0.15	1
Tmem35	-0.51	0.13	-0.12	-0.3	3.11	0.54	-0.57	-0.57	-0.57	-0.57	-0.42	0.23	-0.35	1
Mapkbp1	-0.14	-0.09	-0.34	-0.48	3.02	-0.47	0.59	-0.35	-0.95	-0.75	-0.31	-0.17	0.45	1
Rab38	-0.51	0.18	-0.71	-0.54	2.78	-0.41	0.52	-0.6	-0.71	-0.71	-0.09	1.12	-0.33	1
Prrc1	-0.57	0.91	-0.86	-0.71	2.47	-0.69	0.43	-0.6	-1.35	-0.27	0.6	0.17	0.46	1
Gm13889	-0.56	-0.56	0.97	-0.4	2.92	-0.56	-0.03	-0.56	-0.56	-0.56	0.56	-0.33	-0.33	1
Hunk	-0.88	0.82	-0.5	0.24	2.44	-0.88	-0.32	-0.78	-0.88	-0.88	1.04	0.22	0.35	1
Tgfbr3	-0.69	-0.53	0.12	-0.25	2.83	-0.69	-0.02	-0.11	-0.69	-0.69	-0.17	-0.37	1.25	1
Aldh18a1	-0.17	0.96	0.11	-0.27	2.42	-0.63	-1.12	-0.88	-1.12	-0.78	0.59	0.65	0.23	1
Coro2a	-0.64	-0.47	-0.33	-0.64	2.69	0.64	-0.3	-0.64	-0.64	0.3	1.23	-0.57	-0.64	1
Wnt3a	-0.53	0.46	-0.7	-0.3	2.33	-0.41	-0.09	-0.7	-0.7	-0.7	1.81	0.25	-0.7	1
Colec12	-0.45	-0.48	0.24	-0.49	2.84	-0.06	-0.36	-0.4	-0.59	-0.59	1.31	-0.39	-0.59	1
Aifm3	-0.49	-0.25	-0.49	-0.43	2.84	-0.49	-0.06	-0.49	-0.49	-0.49	1.45	-0.34	-0.28	1
Lmtk2	0	0.57	-0.75	-0.41	2.99	-0.42	-1.04	-0.22	-0.14	-0.05	0.41	-0.24	-0.69	1
Mphosph6	-0.58	0.17	-0.18	-0.84	2.62	0.12	-0.93	-0.53	-0.74	-0.93	1.02	0.61	0.19	1
Bmp8a	-0.52	0.04	0.49	-0.59	2.31	-0.49	-0.62	-0.62	-0.31	-0.62	1.94	-0.37	-0.62	1
Col22a1	-0.61	0.66	0.25	-0.7	0.81	-0.7	-0.25	-0.7	-0.47	-0.7	2.75	0.37	-0.7	1
Phldb1	-0.99	0.64	-0.26	-0.54	1.99	0.09	-1.07	-0.56	-1.03	1.06	1.44	-0.76	0	1
Tesc	-0.33	-0.43	-0.72	-0.45	2.36	-0.34	-0.72	-0.63	-0.72	0.09	1.6	0.94	-0.67	1
Fam167a	-0.28	0.73	-0.51	-1.04	0.81	1.31	-0.72	-0.88	-1.24	0.31	2.06	0.16	-0.71	1
Gltp	-0.29	0.54	-1.43	-0.74	0.9	0.05	0.52	-0.92	-1.26	-0.55	1.98	1.13	0.05	1
Klf5	-0.49	0.17	-0.93	-0.96	0.47	2.58	-0.08	-0.6	-0.85	0.43	0.72	0.54	-0.99	1
Fkbp14	-0.92	0.22	-0.32	-0.65	2.7	-0.68	-0.49	-0.34	-0.69	0.28	1.34	-0.13	-0.33	1
Kdelr3	-0.44	-0.12	-0.69	-0.1	2.18	-0.53	-0.62	-0.18	-0.66	-1.05	1.96	-0.34	0.59	1
Pla2r1	0.15	1.17	0.35	-0.63	-0.69	-0.35	-0.77	-0.24	-0.56	-0.52	2.77	0.08	-0.77	1
Pcca	-0.45	1.85	-0.65	-0.52	-0.24	-0.04	-0.99	0.05	-0.99	-0.56	2.14	0.79	-0.38	1
Ank2	-0.55	0.33	-0.47	-0.29	1.37	-0.59	-0.2	-0.42	-0.69	-0.39	2.79	-0.26	-0.61	1
Sdf2l1	-0.5	0.53	-0.62	-0.47	1.2	-0.07	-0.92	-0.08	-1.19	-0.45	2.31	1.02	-0.76	1
Kif5c	-0.48	0.03	0.76	-0.54	0.56	-0.55	0.16	-0.6	-0.7	-0.7	2.92	-0.4	-0.47	1
Pdpn	-1.08	0.93	-0.8	-0.29	0.38	-0.07	0.62	-0.16	-0.95	-1.54	2.27	0.34	0.35	1
Col27a1	-0.86	1.01	0.44	-0.04	1.37	-1.09	-1.12	-0.93	-0.77	0.43	1.74	-0.81	0.63	1
Lrrc16a	-0.57	0.37	1.15	-0.88	1.91	-0.16	0.77	-1.11	-1.44	0.57	0.71	-0.41	-0.91	1
Me2	-0.62	0.41	-0.68	-0.82	2.2	-0.19	-0.23	-0.78	-1.25	0.27	1.63	0.53	-0.45	1
Cd24a	-0.36	1.08	-0.35	0.34	1.45	-1.01	-1.06	-0.81	-1.13	-1.13	1.18	1.01	0.78	1
Acpl2	0.63	0.43	-0.27	-0.46	1.83	-1.08	-1.14	-0.72	-1.14	-0.46	1.69	0.67	0.02	1
Fam114a1	0.83	-0.42	0.49	-0.95	2.49	-0.83	0.27	-0.89	-0.97	-0.99	0.28	0.3	0.39	1
Creg1	-0.48	-0.63	-0.36	0.11	3.02	0.21	0.23	0.22	-1.13	0.13	-0.46	-0.27	-0.61	1
Gdpd5	0.78	-0.64	0.63	-0.14	2.56	-0.28	-0.75	0.95	-0.3	-0.21	-1.08	-0.7	-0.81	1
Cpq	-0.16	0.12	-0.01	-0.41	2.49	-0.63	-1.27	-0.14	-1.06	-0.47	0.6	-0.36	1.31	1
Fam3c	-0.27	0.56	-0.71	0.38	2.24	-1.3	-0.4	-0.91	-1.35	-0.08	0.75	0.16	0.93	1
Acpp	1.07	-0.6	0.34	0.17	2.63	-0.78	0.35	-0.32	-0.83	-0.83	0.31	-0.67	-0.83	1
Sgk3	-0.62	0.16	0.39	0.32	2.3	-0.62	-0.02	0.29	-1.54	-0.82	1.26	-0.95	-0.14	1
Ell2	-0.07	-1.19	-0.51	-0.57	2.61	0.22	0.71	-0.19	-0.5	0.67	0.53	-0.57	-1.15	1
Slc38a3	0.52	-0.5	-0.3	-0.15	2.25	-0.82	1.93	-0.46	-0.55	-0.73	0.09	-0.72	-0.56	1
Cobl	1.49	-0.61	-0.12	-0.1	2.54	-0.97	-0.17	-0.61	-0.59	-0.55	-0.59	0.66	-0.39	1
Glrx	0.42	-0.67	-0.39	-0.27	2.77	-0.62	0.53	0.06	-0.77	-0.87	0.85	-0.81	-0.22	1
Cntnap2	1.83	-0.3	0.42	-0.53	1.83	-0.92	-0.92	0.95	0.38	-0.75	-0.92	-0.38	-0.69	1
Tanc1	0.24	0.13	0.69	-0.67	2.67	-0.35	-1.49	0.2	-0.86	-0.68	0.48	-0.26	-0.09	1
Dlx5	-0.31	0.18	-0.89	0.56	0.2	-0.91	1.98	-0.46	-1.37	-1.37	0.91	0.59	0.9	2
Cxcl14	-0.45	-0.34	-0.67	-0.01	-0.67	-0.57	3.04	-0.28	0.27	-0.5	-0.41	-0.2	0.78	2
Dcn	-0.58	-0.49	0.58	-0.24	-0.65	-0.23	2.78	-0.56	0.4	-0.6	-0.8	-0.6	0.99	2
Dlx6as1	-0.64	-0.73	0.25	0.29	-0.89	-0.81	2.84	-0.19	0.06	-1.03	0.16	0.31	0.4	2
Col7a1	-0.61	-0.41	-0.24	1.6	-0.76	-1.12	1.77	0.77	-0.21	-1.48	0.47	-0.54	0.74	2
Sostdc1	-0.87	0.74	-0.77	1.57	-0.92	-1	1.17	-0.14	-1.03	-1.03	1.13	0.15	1	2
Dmkn	-0.24	-1.05	-1.05	-0.63	-0.29	1.93	1.38	0.96	0.58	0.66	-1.05	-0.87	-0.34	2
Tgfb2	-0.25	-0.33	-0.52	1.03	0.46	-0.5	2.09	-0.5	-1.05	-1.5	-0.09	-0.24	1.41	2
Sulf1	1.16	-1.14	-0.56	0.73	-0.02	-0.75	1.81	1.14	-0.41	-1.04	-1.06	-0.63	0.78	2
Fam132a	0.44	0.52	-1.55	0.36	-0.24	-0.77	2.22	0.12	-1.18	-1.15	0.08	0.53	0.65	2
Timp2	0.77	-0.08	-1.41	0.72	-0.1	-1.36	2.17	-0.2	-1.16	-0.31	0.1	-0.05	0.91	2
Clstn1	-0.7	0.11	-0.88	0.28	0.49	-0.22	2.12	0.71	-1.42	-1.38	-0.17	-0.11	1.18	2
Rbbp8	-0.23	-0.85	-0.47	0.63	-1.08	-0.59	1.93	1.72	0.7	-1.01	-0.93	-0.03	0.22	2
Hibadh	0.64	-0.09	-1.33	0.05	0.05	0.23	2.57	0.07	-1.73	-0.34	0.11	-0.14	-0.09	2
Ncmap	-0.37	-0.46	0.38	0.37	-0.6	-0.6	3.08	0.17	-0.6	-0.6	-0.57	-0.23	0.05	2
Fst	-0.5	-0.58	0.06	0.2	-0.68	-0.68	2.92	0.88	-0.08	-0.68	-0.68	-0.39	0.24	2
Col14a1	-0.06	-0.67	-0.05	-0.12	-0.67	-0.67	2.97	0.74	0.02	-0.67	-0.67	-0.48	0.35	2
Klhdc5	-0.78	-0.76	-1.15	1.01	0.45	-0.59	2.52	0.49	-0.25	-0.67	-0.72	-0.09	0.54	2
Nbl1	-0.71	-0.61	-0.37	0.15	0.17	0.13	3.14	-0.24	-0.38	-0.76	-0.3	-0.38	0.17	2
Fgf1	0.53	-0.92	-1.18	1.1	-0.57	-0.64	2.45	0.8	0.13	-0.28	-0.74	-0.41	-0.26	2
Sox9	1.06	-0.51	-0.54	1.24	-0.25	-0.99	1.44	0.07	-1.03	-1.3	-0.86	0.23	1.46	2
Megf6	0.76	-0.87	-0.19	1.45	-1.09	-0.99	1.73	0.87	-0.7	-0.77	-0.71	-0.41	0.93	2
Slc35g1	1.54	-0.72	-0.54	1.52	-0.8	-0.44	1.71	0.83	-0.32	-0.8	-0.8	-0.56	-0.63	2
Sult5a1	1.19	-0.28	-0.64	0.7	-1.03	-1.03	2.11	-0.01	-0.68	-1.03	-0.59	0.21	1.06	2
Vdr	1.49	-0.94	-0.57	-0.02	-0.44	-0.26	2	1.48	-0.08	-1.11	-0.65	-0.62	-0.26	2
Tsku	0.49	-0.57	-0.79	-0.29	0.05	0.59	1.21	-0.9	-0.71	2.44	-1.01	-0.75	0.23	3
Gpr4	-0.49	-0.45	-0.44	-0.32	1.62	-0.04	-0.65	-0.53	-0.15	2.71	-0.47	-0.41	-0.41	3
Cnnm4	1.57	-0.6	-0.53	-0.66	-0.32	0.23	-0.94	-0.07	-0.71	2.46	-0.76	0.52	-0.18	3
Cldn1	1.06	-0.61	-1.05	0.36	-0.24	1.81	-1.05	-0.43	-1.05	1.58	-0.9	0.02	0.49	3
Stim1	-0.1	-1.21	-0.73	0	0.37	1.31	0.49	0.57	-1.28	2.13	-1.11	-0.43	-0.03	3
Foxo1	0.34	-1.45	-0.46	0.5	-0.12	1.79	-0.19	0.26	-0.67	1.88	-1.14	-0.86	0.1	3
Ide	0.37	-0.52	-1.29	-0.36	0.31	1.71	-1.46	0.59	-0.45	1.85	0.12	-0.05	-0.82	3
Mtmr10	-0.05	-0.53	-0.32	-0.68	2.25	-0.51	0.81	-0.98	-1.05	1.34	0.83	-0.63	-0.48	3
Stim2	0.21	-1.13	-0.87	0.31	1.04	-0.7	-0.56	0.92	-0.24	2.5	-0.3	-0.64	-0.53	3
Zdhhc13	0.74	-0.18	-1.2	-0.1	0.22	-0.32	-0.71	-0.48	-1.2	2.73	0.17	-0.08	0.43	3
Cldn12	0.42	-0.49	-1	-0.02	0.94	0.27	0.11	0.17	-1.59	2.46	-0.49	0.11	-0.89	3
Nos1	-0.63	-0.49	0.71	-0.63	-0.15	0.83	-0.21	-0.09	-0.63	2.91	-0.63	-0.52	-0.46	3
Sulf2	-0.49	-0.24	0.77	-0.4	-0.49	-0.41	-0.36	-0.37	-0.11	3.15	-0.38	-0.36	-0.29	3
Mmp23	-0.65	0.07	0.26	-0.42	-0.42	0.54	-0.65	-0.51	-0.37	3.11	-0.36	-0.09	-0.5	3
Ptk2b	-0.65	-0.41	0.42	-0.52	0.98	0.6	-0.86	-0.43	-0.86	2.62	0.43	-0.52	-0.79	3
B3gnt8	0.09	-0.59	-0.28	-0.75	1.67	0.53	-0.65	-0.24	-1.18	2.39	-0.23	-0.26	-0.51	3
Ppm1l	-0.28	-0.49	-0.36	-0.54	0.08	1.6	-0.71	-0.6	-0.34	2.63	0.22	-0.51	-0.71	3
Zfp608	1.36	-0.31	0.12	-0.33	-0.41	-0.47	-0.22	-0.76	-0.33	2.82	-0.49	-0.2	-0.76	3
Slc25a33	-0.88	0.17	-1.19	-0.58	1.13	0.47	-0.16	-0.02	-0.69	2.67	-0.17	-0.28	-0.47	3
Ogfrl1	-0.78	1.19	-0.23	-0.85	-0.39	0.13	0.7	-0.95	-1.12	2.45	-0.15	0.39	-0.4	3
Slc1a1	-0.47	-0.47	1.1	-0.47	-0.33	0.04	-0.47	-0.36	-0.19	3	-0.47	-0.42	-0.47	3
Repin1	-0.15	0.07	-0.6	-0.09	0.44	1.09	-1.48	0.82	-0.72	2.36	-0.15	-0.7	-0.88	3
Lgr4	-0.03	-0.01	-0.56	-0.91	0.32	0.52	-1.54	-0.19	-1.03	2.56	0	0.28	0.58	3
Cxadr	-0.56	0.47	-0.91	0.04	0.61	1.17	-1.01	-0.55	-1.8	2.03	0.01	0.08	0.42	3
Cdk18	-0.34	-0.02	-0.35	-0.54	1.93	-0.42	-1.29	-0.24	-0.99	1.94	0.95	-0.26	-0.36	3
2810025M15Rik	-0.64	0.55	-0.8	-0.83	-0.2	1.42	-0.76	0.23	-1.39	2.19	0.23	0.5	-0.5	3
Ivns1abp	-0.98	0.7	-1.37	-0.75	0.4	1.59	-1.08	-0.18	-1.21	1.24	0.69	0.86	0.11	3
Mcm6	-0.75	1.22	-0.33	-0.89	-0.31	-0.65	-1.03	-0.28	-1.03	1.24	0.67	2.09	0.06	3
D3Bwg0562e	0	-0.55	-0.68	-0.68	0.57	-0.14	-0.68	-0.68	-0.5	2.98	-0.25	0.09	0.53	3
Nipal2	0.58	-0.64	-1.21	-0.77	-0.02	2.25	0.44	0.83	-0.74	1.21	-0.52	-0.75	-0.66	3
Tjp1	0.05	-0.52	-0.46	-0.74	1.13	1	-0.73	-0.12	-0.69	2.55	-0.94	0	-0.52	3
Shisa5	-0.18	-0.41	-1.28	-0.71	1.57	0.79	-1.31	0.22	-0.88	1.98	0.22	-0.2	0.2	3
Epdr1	-0.93	0.27	0.17	-0.46	-1.11	1.46	-1.11	-0.56	-0.53	2.22	0.06	0.8	-0.29	3
Enpp1	-0.76	0.56	0.43	-0.35	-0.81	0.68	-0.64	-0.74	-0.81	2.72	-0.52	0.57	-0.34	3
Inhba	-0.39	-0.67	-0.1	-0.53	-0.19	0.53	-0.67	-0.02	-0.42	3.02	-0.67	-0.46	0.58	3
Whrn	-0.72	-0.54	-0.43	-0.72	-0.04	1.3	-0.32	0.52	-0.44	2.71	-0.72	-0.59	0.01	3
Rnf157	-0.73	0.17	0.44	-0.43	-0.45	0.99	-0.73	-0.22	-0.73	2.86	-0.25	-0.23	-0.68	3
A330050F15Rik	-0.6	-0.6	-0.34	-0.6	0.69	1.46	0.28	-0.46	-0.6	2.55	-0.6	-0.6	-0.6	3
Rhbdl2	-0.46	-0.12	0.09	-0.52	-0.45	1.38	-0.76	-0.67	-0.76	2.78	-0.23	-0.19	-0.08	3
Med27	-0.97	-0.2	-0.5	-0.73	0.49	2.6	-0.77	-0.67	-0.27	1.21	0.6	-0.38	-0.39	3
Ablim2	-0.05	-0.58	0.32	-0.56	0.43	1.16	-0.64	-0.33	-0.64	2.76	-0.64	-0.59	-0.64	3
Ggt1	-0.58	-0.38	-0.67	-0.37	0.03	1.92	-0.67	-0.25	-0.67	2.45	-0.08	-0.36	-0.37	3
Cox6b2	-0.93	0.73	-0.2	-0.68	-0.74	1.01	-0.33	-0.96	-1.11	2.41	-0.03	0.15	0.67	3
Rras2	-0.49	-0.17	-0.57	-0.48	-0.9	1.34	-0.45	-0.12	-0.67	2.66	-0.68	-0.08	0.59	3
Plb1	0.02	-0.55	0.09	-0.22	-0.61	-0.41	-0.61	-0.11	0.26	3.19	-0.52	-0.43	-0.11	3
Dmxl1	-0.7	-0.54	-1.24	0.22	0.2	1.09	-0.12	-0.08	-0.68	2.75	-0.42	-0.05	-0.41	3
Arhgef18	-0.56	-0.18	-0.59	-0.57	-0.11	-0.59	0.37	-0.06	-0.73	3.08	-0.14	-0.43	0.51	3
Stxbp6	-0.75	0.53	0.03	-0.52	-0.75	1.13	-0.75	-0.6	-0.6	2.77	-0.05	-0.18	-0.25	3
Pak1	-1.16	-0.22	-0.57	-0.75	-0.63	0.68	-1.01	0.39	-0.57	2.38	-0.32	0.75	1.03	3
Itpr2	-0.87	-0.43	-0.25	-0.8	-0.86	0.24	-0.76	1.26	0.65	2.34	-1.06	-0.08	0.61	3
Scn1b	-0.51	-0.51	-0.51	-0.41	-0.51	0.71	-0.02	0.17	-0.06	3.09	-0.51	-0.51	-0.42	3
Gad1	-0.25	-0.36	-0.36	-0.2	-0.17	-0.36	-0.36	0.12	-0.36	3.3	-0.36	-0.25	-0.36	3
Clstn2	-0.67	-0.67	0.27	-0.58	0.18	-0.55	-0.67	1.76	-0.05	2.44	-0.59	-0.67	-0.21	3
Ehd3	-0.38	-0.44	-0.41	-0.16	-0.43	1.14	-0.84	0.55	-0.36	2.81	-0.6	-0.74	-0.15	3
Plekhb1	0.14	-0.73	-0.12	-0.4	-0.38	-0.3	-0.8	2.01	-0.08	2.3	-0.77	-0.68	-0.19	3
Ece1	-0.5	-0.82	-0.25	-0.19	-1.35	1.38	0.51	0.25	-0.57	2.36	-0.8	-0.46	0.44	3
Smoc2	-0.52	-0.59	-0.5	-0.02	-0.33	1.22	-0.21	-0.61	-0.66	2.83	-0.61	-0.37	0.38	3
Emb	-0.8	-0.12	-0.3	-0.83	-0.58	0.27	1.3	-0.58	-0.91	2.25	-0.62	-0.39	1.31	3
Ntrk2	-0.22	-0.64	-0.46	1.12	-0.87	1.57	-1.05	-0.82	-1.05	1.79	-0.36	0.23	0.77	3
Plbd1	-0.51	-0.52	0.1	-0.28	-0.35	1.11	-0.62	-0.31	-0.01	2.95	-0.62	-0.31	-0.62	3
Cdkn2b	-0.35	-0.51	-0.54	-0.32	-0.21	1.27	-0.54	-0.15	-0.54	2.92	-0.54	-0.33	-0.16	3
Slc39a2	-0.45	-0.45	-0.45	-0.35	0.03	0.4	-0.02	-0.29	-0.45	3.22	-0.36	-0.38	-0.45	3
Lurap1l	-0.24	-0.14	-0.04	-0.61	-0.78	1.81	-0.3	0.11	-0.57	2.49	-0.67	-0.41	-0.65	3
Tex11	-0.42	-0.42	0.09	-0.42	-0.42	0.05	-0.42	-0.07	-0.01	3.26	-0.42	-0.37	-0.42	3
Slc15a1	-0.47	-0.43	0.35	-0.43	-0.47	1.6	-0.47	-0.47	-0.47	2.68	-0.47	-0.47	-0.47	3
Slc34a2	-0.42	-0.31	-0.42	-0.07	-0.42	0.23	-0.42	-0.36	-0.42	3.26	-0.23	-0.42	-0.02	3
Gpr64	-0.43	-0.43	-0.19	-0.37	-0.22	1.04	-0.43	-0.38	-0.43	3.05	-0.43	-0.43	-0.34	3
Kcnn4	-0.48	-0.42	-0.36	-0.42	-0.48	1.37	-0.48	-0.33	0.09	2.87	-0.48	-0.39	-0.48	3
Car6	-0.34	-0.29	0.24	-0.34	-0.34	-0.34	-0.34	-0.27	-0.34	3.29	-0.25	-0.34	-0.34	3
Snap91	0.7	-1.2	-0.49	1.36	0.5	0.28	-0.91	1.82	0.89	-0.12	-0.87	-1.1	-0.85	4
Maf	1.03	-0.96	-0.91	1.14	1.39	-0.8	-0.82	1.36	0.65	-0.61	-1.16	-0.7	0.38	4
Trp53inp2	0.86	-0.98	-1.16	0.4	0.2	0.3	-0.94	1.54	1.4	1.01	-0.87	-1.14	-0.61	4
Sgk1	0.01	-0.97	-0.85	0.06	-1.02	0.85	0.72	1.76	1.6	0.38	-1.04	-0.9	-0.6	4
Npl	1.48	-0.8	-0.54	-0.2	0.18	-0.8	-1.09	1.79	1.62	-0.01	-0.86	-0.62	-0.13	4
Slc26a7	1.37	-0.66	-0.61	-0.4	-0.8	-0.8	-0.24	2.26	1.32	-0.53	-0.2	0.1	-0.8	4
Phyh	0.36	-0.01	-0.5	0.52	-1.64	-0.2	0.18	2.2	1.4	-1.04	-0.75	-0.12	-0.39	4
Clip4	0.22	-0.7	-0.63	1.22	-0.25	-0.16	-1	2.43	1.13	-0.79	-0.56	-0.49	-0.39	4
Tfrc	0.6	0.13	-0.62	0.02	-0.91	-1.03	-0.72	2.31	1.67	-0.45	-0.28	-0.1	-0.63	4
Tmem158	-0.81	-0.81	-0.58	-0.81	-0.81	0.55	-0.34	2.35	0.97	1.2	-0.81	-0.16	0.07	4
Mpp6	-0.88	0.08	-0.23	0.39	-0.66	-0.83	-0.49	2.65	1.33	-0.88	-0.19	-0.17	-0.14	4
St5	0.09	-0.68	-0.97	1.28	-1.29	0.5	0.04	2.27	-0.23	-0.62	-1.09	0.42	0.29	4
Rab3il1	0.22	-0.87	-0.23	0.33	-0.87	0.56	0.35	2.9	-0.25	-0.12	-0.74	-0.56	-0.72	4
Matn2	-0.35	-0.37	-0.87	1.09	-0.27	-0.42	-0.91	2.2	1.09	0.97	-1	-0.79	-0.36	4
Tsc22d3	-0.05	0.3	-0.88	0.58	-1.6	-0.77	0.47	2.01	1.07	-0.78	-0.29	-0.9	0.83	4
Cpe	0.06	0.48	-0.65	-0.36	-0.91	2.02	-1.18	1.61	0.94	-1	-0.53	-0.37	-0.14	4
Tspan9	0.42	-0.41	0.22	0.97	-0.72	-0.01	-1.1	2.69	0.32	-0.72	-0.83	-0.48	-0.35	4
Cbr2	-0.16	-0.25	-0.7	-0.31	-0.91	0.6	-1.06	2.12	1.94	-0.16	-0.81	-0.25	-0.05	4
Gpx3	-0.6	-1.03	-0.71	-0.08	-0.59	1.41	-0.72	1.52	1.52	1.1	-0.8	-0.84	-0.18	4
Ptp4a1	-0.01	-0.54	-0.56	0.47	-0.83	0.21	-1.25	2.13	1.87	-0.2	-0.55	-0.69	-0.06	4
Akr1c18	-0.48	-0.45	-0.48	-0.48	-0.48	-0.25	-0.48	1.71	2.63	0.19	-0.48	-0.48	-0.48	4
Slc25a1	-0.61	-0.71	-1.55	-0.91	0.7	0.75	0.36	1.96	1.36	0.28	-0.57	-0.63	-0.42	4
Ehd2	-0.73	0.06	-0.77	-0.3	-1.07	0.61	2.7	-0.23	-0.48	-1.07	0.32	0.43	0.52	5
Cnp	-0.78	0.38	-0.35	-0.48	-0.53	-0.16	3.1	-0.35	-0.44	-0.59	-0.05	-0.23	0.48	5
Cdh13	1.99	-0.57	-0.6	-0.51	-0.41	0.49	2.3	-0.25	-0.6	-0.6	-0.53	-0.6	-0.13	5
Npnt	0.36	-0.68	-0.62	0.87	0.99	-1.22	1.64	-0.98	-1.07	-1.02	1.29	0.53	-0.08	5
Tmem229b	0.05	-0.36	-1.08	0.71	1.86	-1	2.15	-0.44	-0.73	-0.13	-0.39	-0.32	-0.32	5
Stard13	-0.3	-0.45	-0.74	1.1	-0.74	-0.16	2.76	-0.5	-0.74	0.45	-0.51	-0.57	0.4	5
Tbc1d8	-0.63	-0.16	0.21	0.04	-0.49	-0.32	3.05	-0.4	-0.76	-0.76	-0.53	0.36	0.4	5
Metap1d	-0.17	-0.27	-1.29	0.59	0.24	-0.39	2.45	0.55	-1.65	0.4	-0.58	-0.22	0.36	5
Ankrd6	-0.73	0.86	-0.2	0.37	-1.36	-0.89	1.93	-0.69	-1.07	-0.65	1.16	0.71	0.55	5
Fam65b	-0.2	-0.58	0.54	-0.5	0.16	-0.58	2.79	-0.58	-0.58	1.18	-0.51	-0.55	-0.58	5
Vrtn	-0.32	-0.32	-0.32	-0.32	-0.32	-0.32	3.3	-0.23	0.16	-0.32	-0.32	-0.32	-0.32	5
Cfh	-0.07	-0.52	0.03	-0.13	-0.52	-0.46	3.13	0.63	-0.1	-0.52	-0.52	-0.42	-0.52	5
Ccdc3	-0.13	0.1	-0.47	-0.35	-0.47	-0.36	3.25	-0.3	-0.47	-0.47	-0.44	0.05	0.04	5
Fosb	-0.22	-0.3	0.16	-0.43	0.07	-0.46	3.26	-0.39	-0.32	-0.19	-0.49	-0.49	-0.19	5
Islr	-0.2	-0.19	-0.04	-0.5	-0.26	-0.4	2.88	-0.55	-0.64	-0.64	-0.48	-0.28	1.31	5
Prss23	-0.33	-0.03	0.52	-0.6	-0.7	-0.5	2.6	-0.6	-0.79	-0.79	-0.64	0.82	1.04	5
Ifi27l2a	-0.51	-0.39	-0.06	-0.26	-0.51	-0.51	3.27	-0.06	-0.27	-0.31	-0.2	-0.22	0.04	5
Ctgf	-0.35	-0.22	0.31	-0.39	-0.39	-0.29	3.27	-0.39	-0.27	-0.19	-0.36	-0.34	-0.39	5
Fbn2	-0.51	-0.3	1.5	-0.43	-0.56	-0.43	2.79	-0.47	-0.18	-0.56	-0.21	-0.09	-0.56	5
Cyp26c1	-0.72	1.88	-0.41	-0.72	-0.41	-0.78	1.83	-0.78	-0.78	-0.78	0.88	0.73	0.06	5
Dio2	-0.64	-0.47	0.55	-0.64	0.42	-0.31	2.99	0.42	-0.13	-0.64	-0.64	-0.54	-0.34	5
Galnt18	-0.44	-0.44	0.56	-0.39	-0.44	0.16	3.18	-0.41	-0.44	-0.44	-0.33	-0.36	-0.2	5
Slc38a4	-0.44	-0.24	-0.09	-0.44	-0.44	-0.37	3.17	-0.44	-0.44	-0.44	-0.44	0.01	0.6	5
Pgf	-0.12	-0.4	0.81	-0.4	-0.4	-0.4	3.14	-0.35	-0.4	-0.4	-0.27	-0.4	-0.4	5
Fn1	-0.53	-0.39	1.98	-0.36	0.03	-0.37	2.44	-0.53	-0.62	-0.3	-0.26	-0.47	-0.62	5
Apbb2	-0.81	-0.56	0.3	-0.26	-0.15	0.36	2.89	0.2	-1.02	-0.83	0.56	-0.49	-0.19	5
Cdca7l	0.16	0.99	-0.24	-0.17	-1.08	-0.95	2.03	-0.79	-1.08	-1.08	0.5	0.83	0.88	5
Bpgm	-0.72	1.31	-1.14	-0.36	-0.18	-0.38	2.08	-0.63	-1.01	-0.02	1.52	-0.33	-0.15	5
Plekhs1	0.76	1.31	-0.81	-0.39	-0.81	-0.38	2.4	-0.81	-0.81	0.21	-0.31	0.46	-0.81	5
Dusp6	-0.82	1.69	0.13	-0.94	-0.91	-0.57	2.09	-0.79	-0.83	0	0.66	0.51	-0.23	5
Junb	-0.34	-0.75	-0.01	-0.83	-0.71	0.96	2.2	0.72	-1	1.39	-0.48	-0.39	-0.74	5
Ier2	-0.1	0.09	-0.63	-0.92	-0.95	1.1	2.71	-0.64	-0.82	-0.04	0.21	0.29	-0.31	5
Dock8	0.35	-0.89	-0.27	-0.24	-0.78	0.48	2.44	0.09	-0.6	1.46	-0.95	-0.21	-0.87	5
Paqr5	2.61	-0.4	0.22	-0.54	-0.55	-0.66	1.42	-0.62	-0.66	-0.66	-0.66	0.53	-0.06	5
Kcnj15	0.57	-0.83	0.21	-0.48	-0.67	-0.64	2.78	0.86	-0.5	0.34	-0.67	-0.69	-0.3	5
Cyp26a1	-0.37	1.01	-0.9	-0.29	0.82	-0.99	1.34	-0.98	-1.04	-1.04	1.53	1.03	-0.11	5
Ppic	0.7	0.51	-1.4	-0.55	1.78	-0.25	0.42	-0.08	-2.09	-0.34	0.77	0.68	-0.14	5
F2r	0.35	0.03	-0.04	0.28	1.98	-1.16	1.07	-1.11	-1	-1.24	1.13	-0.54	0.25	5
Rhob	-0.44	0.27	-0.38	0.49	2.38	-0.63	0.97	-0.99	-1.51	-0.8	0.63	-0.14	0.16	5
St3gal4	-0.62	-0.11	0.13	-0.35	2.22	-0.86	2.03	-0.38	-1.02	-0.61	-0.3	-0.08	-0.04	5
Ccsap	-0.54	-0.36	-0.09	-0.59	1.05	-0.61	2.75	-0.65	-0.48	-0.65	0.83	-0.01	-0.65	5
Susd5	-0.39	0.24	-0.46	-0.68	2.67	-0.68	0.36	-0.61	-0.68	0.03	1.37	-0.49	-0.68	5
Sema3d	-0.79	-0.52	-0.57	-0.76	0.79	1.48	2.01	-0.83	-0.83	0.19	1.05	-0.38	-0.83	5
Tubb3	-0.63	0.82	-0.63	-0.81	2.15	0.44	0.37	-0.88	-0.65	-0.67	1.52	-0.03	-1	5
Ppfibp1	-0.1	-0.93	-1.42	0.32	0.54	0.56	2.17	-0.61	-1.51	0.67	-0.19	-0.22	0.71	5
Pmp22	-1.32	-0.69	-0.64	-0.98	0.09	1.39	2.07	0.27	-0.76	1.02	-0.53	-0.27	0.35	5
Gli3	-0.71	0.12	0.75	-0.39	0.8	-0.67	2.25	-1.28	-1.46	-0.09	0.82	-0.36	0.23	5
Numb	-0.35	-0.22	-0.18	-0.44	2.08	-0.39	1.16	-0.82	-1.75	1.09	0.68	-0.45	-0.42	5
Rnase4	-0.5	-0.27	-0.87	-0.67	1.25	-0.61	1.92	-0.92	-0.54	-1.11	0.88	0.14	1.29	5
Slc5a8	-0.1	-0.22	-0.34	-0.34	-0.34	3.31	-0.34	-0.31	-0.34	-0.34	-0.31	-0.31	-0.02	6
Slc40a1	-0.37	0.56	-0.11	-0.27	-0.43	3.21	-0.22	-0.34	-0.43	-0.43	-0.38	-0.43	-0.35	6
Adora2b	-0.47	-0.47	-0.47	-0.4	-0.47	2.81	0.29	-0.32	-0.47	1.4	-0.47	-0.47	-0.47	6
Fam25c	-0.35	-0.35	-0.35	-0.35	-0.35	3.23	-0.35	-0.35	-0.35	0.54	-0.35	-0.3	-0.35	6
Dynap	-0.28	-0.28	-0.28	-0.28	-0.28	3.33	-0.28	-0.28	-0.28	-0.28	-0.28	-0.28	-0.28	6
Gsta4	-0.78	-0.07	-0.58	-0.94	-0.92	2.83	-0.12	0.5	-0.32	0.45	-0.59	-0.05	0.61	6
Vwa1	-0.33	-0.76	-0.67	0.36	-0.51	2.92	0.71	0.37	-0.63	0.17	-0.5	-0.46	-0.66	7
Leprel1	-0.48	-0.77	-0.31	-0.71	-0.81	1.98	1.08	0.29	-0.36	1.83	-0.81	-0.76	-0.18	7
Clca5	0.31	-0.65	0.26	-0.49	-0.65	2.84	-0.65	0.35	-0.31	0.91	-0.65	-0.65	-0.65	7
Pcdh15	-0.36	-0.41	1.45	-0.41	-0.41	2.86	-0.41	-0.41	-0.41	-0.41	-0.38	-0.29	-0.41	7
Ntng2	-0.42	-0.26	-0.42	-0.42	-0.42	3.25	-0.42	0.27	-0.05	-0.06	-0.27	-0.39	-0.42	7
Prdm1	0.1	-0.28	0.51	-0.46	-0.46	3.19	-0.46	-0.29	-0.46	-0.46	-0.14	-0.46	-0.32	7
Vit	-0.47	-0.47	0.48	-0.13	-0.47	3.2	-0.47	-0.24	-0.1	0	-0.37	-0.47	-0.47	7
Nat8l	-0.31	-0.31	-0.03	-0.4	1	3.05	-0.48	-0.39	-0.48	-0.48	-0.29	-0.41	-0.48	7
Flt3l	-0.23	-0.51	-0.51	-0.35	-0.51	3.04	1.02	-0.19	-0.51	-0.13	-0.51	-0.32	-0.27	7
Dsg3	-0.36	-0.4	-0.29	-0.52	-0.52	3.09	-0.52	0.01	0.17	0.76	-0.52	-0.52	-0.37	7
Gpr87	-0.39	-0.29	-0.58	-0.39	-0.58	2.93	-0.58	0.69	-0.58	0.84	-0.37	-0.14	-0.58	7
Ptpn22	-0.37	-0.37	0.06	-0.21	-0.37	3.27	-0.37	-0.37	-0.37	0.22	-0.37	-0.37	-0.37	7
Krt6a	0.43	-0.53	-0.53	-0.53	-0.53	2.82	-0.53	0.03	-0.53	1.25	-0.53	-0.28	-0.53	7
Nccrp1	-0.21	-0.41	0.45	-0.41	-0.41	3.19	-0.41	-0.41	-0.41	0.25	-0.41	-0.41	-0.41	7
Chl1	-0.58	0.3	-0.26	-0.76	-0.45	2.76	0.18	-0.54	-0.76	-0.76	-0.53	0.23	1.14	7
Mboat1	-0.59	0.27	-0.71	-0.71	-0.48	2.74	-0.71	-0.71	-0.71	0.55	0.18	0.97	-0.08	7
Crip2	-0.77	1	-0.7	-0.95	-0.76	2.06	-0.59	-0.89	-0.87	1.13	0.87	0.5	-0.03	7
Cd82	0.53	-0.68	-0.7	-1.07	0.25	2.69	-0.67	-0.29	-1.05	0.61	-0.28	0.42	0.23	7
Gm17660	-0.45	-0.45	-0.45	-0.37	-0.45	3.2	-0.24	0.22	0.38	-0.12	-0.45	-0.39	-0.45	7
Higd1a	-0.1	-0.41	-1.65	-0.35	-0.15	2.53	0.43	0.62	-0.34	0.76	0.22	-0.68	-0.87	7
S100a14	0.7	-0.06	-1.1	-0.86	0.57	2.9	-0.32	-0.35	-0.42	-0.17	-0.16	-0.19	-0.55	7
Ubl3	0.37	-0.48	-0.56	-1.06	0.2	2.28	0.66	0.07	-0.55	1.47	-1.06	-0.46	-0.86	7
Palmd	0.92	-0.84	-0.54	-0.69	0.03	2.61	0.43	0.68	-0.17	0.04	-1.14	-0.63	-0.7	7
Hist1h2bc	-0.59	-0.57	-1.01	-0.77	1.19	2	-0.05	0.99	-0.08	1.11	-0.48	-1.25	-0.5	7
Trim29	0.24	0.25	-1.9	-1.05	-0.6	1.81	0.35	0.03	-1.12	1.27	0.61	0.37	-0.25	7
Idh1	-0.74	0.35	-1.42	-0.56	-0.15	1.99	-0.74	0.74	-0.77	1.7	0.35	-0.2	-0.54	7
Frrs1	0.32	-0.44	-0.78	-0.69	-0.83	2.22	-0.55	0.8	0.19	1.36	-0.88	0.39	-1.11	7
Acadl	0.33	0.61	-1.3	-0.48	-1.32	2.3	-0.75	1.09	-0.22	0.4	-0.75	0.02	0.09	7
Tmem43	-0.9	0.21	-0.57	-0.2	-0.48	2.34	-0.43	-0.38	-1.1	1.8	0.09	0.14	-0.51	7
Gng12	0.86	-0.11	-0.62	-0.39	-1.02	2.89	-0.4	0.2	-0.32	0.33	-0.73	-0.12	-0.59	7
Mvp	-0.37	-0.64	-0.22	-0.39	-0.64	2.67	-0.64	0.39	-0.2	1.54	-0.64	-0.42	-0.45	7
6530402F18Rik	-0.49	-0.44	-0.36	-0.52	-0.09	3.05	-0.35	0.81	-0.16	0.25	-0.46	-0.62	-0.62	7
Lgals3	-0.69	-0.75	-0.64	-1.07	0.01	2.58	-0.21	0.24	0.45	0.99	-0.19	0.4	-1.12	7
Tagln2	-0.65	-0.49	-0.99	-0.81	-0.52	2.18	-0.61	0.73	-0.49	1.79	0	0.33	-0.47	7
Hsd3b7	-0.19	-0.36	-0.32	-0.18	-0.73	2.85	-1.01	0.71	-0.7	0.71	-0.61	-0.33	0.16	7
Cav2	-0.33	-0.3	-0.49	-0.74	-0.72	2.09	-0.19	-0.47	-0.84	2.24	0.14	-0.05	-0.34	7
Casp1	-0.3	-0.64	-0.37	-0.18	-0.7	2.78	-0.7	0.85	-0.31	0.98	-0.7	-0.17	-0.55	7
Cx3cl1	-0.66	-0.24	-0.66	-0.16	-0.66	-0.39	-0.66	1.71	-0.13	2.55	-0.66	-0.3	0.27	7
Scarb2	0.24	-0.46	-0.81	-0.78	-0.95	2.55	-0.25	1.17	-0.2	0.87	-0.45	-0.13	-0.8	7
Duoxa1	-0.52	-0.68	-0.68	-0.68	0.13	2.79	-0.68	0.36	0.53	0.94	-0.53	-0.52	-0.44	7
Slc6a14	-0.41	-0.3	-0.41	-0.41	-0.41	2.9	-0.41	-0.34	-0.41	1.38	-0.41	-0.38	-0.41	7
Runx2	-0.82	-0.93	-0.37	0.06	-0.68	1.95	-0.14	0.48	0.02	2.07	-0.91	-0.83	0.09	7
Adcy7	-0.83	-0.53	0.93	-0.65	-0.03	1.32	-0.5	0.04	-0.57	2.52	-0.83	-0.47	-0.38	7
Anxa8	-0.66	-0.57	-0.38	-0.69	-0.62	2.61	0.56	-0.31	-0.11	1.54	-0.45	-0.33	-0.58	7
Defb1	-0.12	-0.59	-0.59	-0.13	-0.59	2.64	-0.59	0.06	-0.15	1.65	-0.59	-0.59	-0.43	7
2200002D01Rik	-0.52	-0.54	-0.54	-0.48	-0.54	2.34	-0.54	0.06	-0.07	2.08	-0.45	-0.42	-0.35	7
Gpr68	-0.5	-0.43	-0.5	-0.31	-0.2	2.79	-0.5	-0.19	-0.5	1.54	-0.46	-0.5	-0.26	7
Fermt3	-0.55	-0.49	0.13	-0.4	-0.5	1.93	-0.64	0.11	-0.32	2.42	-0.53	-0.51	-0.64	7
Btbd3	0.04	-1.05	-1.15	0.24	0.44	2.46	-0.74	0.54	-0.51	1.19	-0.66	-0.48	-0.31	7
Lgr6	-0.55	-0.46	0.07	-0.55	-0.37	2.31	-0.55	-0.5	-0.55	2.09	-0.44	-0.51	0.02	7
Ngef	-0.51	-0.51	0.31	-0.51	-0.51	2.32	-0.51	-0.18	-0.51	2.06	-0.51	-0.42	-0.51	7
Anxa1	-0.79	-0.6	-0.37	-0.63	-0.79	2.15	0.39	-0.33	-0.31	2.02	-0.68	-0.43	0.37	7
Sh3rf2	-0.69	-0.69	0.18	-0.63	0.23	1.73	-0.44	0.05	-0.43	2.46	-0.78	-0.63	-0.37	7
Panx3	-0.48	-0.48	-0.48	-0.48	0.12	2.08	-0.48	-0.48	-0.48	2.35	-0.48	-0.48	-0.2	7
Tmem132e	-0.41	-0.38	-0.41	-0.41	-0.41	1.13	-0.41	-0.41	-0.41	3.02	-0.41	-0.12	-0.41	7
Wdr72	-0.56	-0.56	-0.27	-0.5	-0.56	2.41	-0.36	0.23	-0.13	1.96	-0.56	-0.53	-0.56	7
Lyn	-0.56	-0.64	0.31	-0.39	-0.55	2.7	-0.37	-0.04	-0.37	1.51	-0.59	-0.66	-0.34	7
Gpr176	-0.49	-0.45	0.3	-0.49	-0.49	2.19	-0.49	-0.36	-0.49	2.21	-0.49	-0.46	-0.49	7
Foxq1	-0.57	-0.57	0.36	-0.57	-0.57	2.46	-0.57	0.13	-0.29	1.79	-0.57	-0.57	-0.46	7
Rhof	-0.65	0.27	-0.65	-0.5	0.26	0.62	-0.65	-0.55	-0.65	3.02	-0.13	-0.16	-0.23	7
Hspa2	-0.47	-0.7	-0.81	-0.38	-0.81	1.85	0.6	0.94	-0.34	1.97	-0.72	-0.6	-0.54	7
Krt15	-0.19	-0.56	-0.56	2.26	-0.56	-0.56	-0.56	0.68	-0.24	-0.56	-0.56	-0.56	1.96	8
Igfbp3	0.57	-1.07	-0.58	1.25	-0.96	-0.42	0.44	1.47	-0.17	-1.16	-1.04	0.03	1.65	8
Sparcl1	0.23	-1.02	-0.65	1.45	-0.82	1.57	-0.43	1.15	0.96	-0.92	-0.98	-0.91	0.38	8
Tnc	-0.03	-0.95	-0.08	1.36	-0.9	-0.36	0.04	1.84	1.41	-0.93	-1.02	-0.89	0.49	8
Gas6	0.68	-0.85	-0.31	1.72	-1.21	-0.91	0.69	1.25	0.45	-0.94	-0.9	-0.68	1.02	8
Slc12a2	0.17	-0.62	-0.09	2.47	-0.75	-0.6	-0.11	0.25	-0.84	-0.91	-0.2	-0.43	1.65	8
Fat2	-0.7	-0.59	0.14	2.74	-0.7	-0.7	0.13	1.12	0.39	-0.7	-0.7	-0.5	0.05	8
Th	-0.32	-0.52	-0.18	2.84	-0.52	-0.52	-0.52	0.72	-0.52	-0.52	-0.52	-0.46	1.08	8
Bhlhe41	-0.07	-0.81	-0.03	2.06	-0.81	0.32	-0.81	0.68	-0.61	-0.34	-0.81	-0.65	1.91	8
Slco4a1	-0.14	-0.56	-0.34	3.14	-0.21	-0.3	-0.68	-0.09	-0.44	-0.68	-0.3	0.01	0.59	8
Atp8a1	0.1	-0.11	-0.18	2.52	-0.96	-0.67	-0.4	0.13	-0.27	-0.67	-0.81	-0.34	1.66	8
Sparc	-0.69	-0.97	-0.56	1.22	0.27	-0.94	1.83	0.77	0.44	-1.26	-0.81	-0.44	1.13	8
Igfbp5	-0.35	-0.66	-0.46	2.02	-0.74	-0.55	1.73	0.24	-0.72	-0.59	-0.69	-0.51	1.29	8
Pthlh	-0.94	0.41	-1.02	1.07	-1.02	-0.66	1.41	1.18	0.19	-0.75	-0.91	-0.45	1.51	8
Igfbp2	-0.73	-0.08	-0.93	1.61	-0.93	-0.93	0.98	1.5	0.38	-0.83	-0.84	-0.39	1.17	8
Igfbp4	-0.51	0.34	-0.35	0.99	-0.72	-0.69	1.9	0.48	-1.19	-0.99	-0.32	-0.61	1.67	8
St8sia1	-0.51	-0.51	0	-0.6	1.46	0.03	-0.6	-0.55	-0.6	2.67	0.38	-0.56	-0.6	9
Parvb	-0.56	-0.16	0.11	-0.56	1.26	-0.56	-0.41	-0.45	-0.56	2.85	0.15	-0.56	-0.56	9
Itgb6	-0.06	-0.59	-0.3	-0.5	2.18	-0.43	-0.72	-0.44	-0.72	2.14	0.24	-0.09	-0.72	9
Pxdc1	-0.65	-0.4	-0.57	-0.79	1.32	1.52	-0.75	-0.53	-0.82	2.18	0.02	-0.36	-0.19	9
Cped1	-0.46	-0.64	0.34	-0.6	2.36	0.28	-0.64	-0.52	-0.64	1.88	-0.42	-0.55	-0.37	9
Fam189a2	-0.75	-0.75	-0.75	0.02	1.68	0.87	-0.55	-0.32	-0.75	2.29	-0.13	-0.67	-0.18	9
Fetub	-0.45	-0.69	-0.27	-0.56	2.65	0.51	-0.69	-0.3	-0.69	1.34	0.32	-0.69	-0.46	9
Slco3a1	-0.67	-0.43	-0.21	-0.64	1.9	0.19	-0.67	-0.29	-0.2	2.45	-0.38	-0.45	-0.61	9
Cystm1	-0.32	-0.32	-0.73	-0.65	1.53	0.57	-0.73	0.01	-0.53	2.59	-0.47	-0.41	-0.55	9
Sh3bgrl2	-0.7	0.57	-0.72	-1.02	1.7	0.18	-1.17	-0.32	-0.78	1.74	1.16	-0.22	-0.43	9
March8	-0.64	0	-0.91	-0.53	1.95	0.35	-0.73	-0.07	-1.14	1.99	0.3	0.2	-0.78	9
Pid1	-0.6	-0.75	-0.4	-0.87	1.95	0.41	0.18	-0.7	-0.98	1.48	1.38	-0.61	-0.48	9
Myo19	0.04	0.25	-0.77	-0.63	2.39	-0.58	-0.68	-0.35	-1.24	0.96	1.21	0.02	-0.62	9
Mpzl2	-0.37	0.6	-1.24	-0.77	2.02	0.53	-0.3	-0.76	-1.44	1.39	0.44	0.23	-0.31	9
Slc41a2	-0.74	-0.82	0.28	-0.92	1.65	0.47	-0.13	1.1	-0.59	1.92	-0.73	-0.83	-0.67	9
Rgs2	-0.92	0.1	0.49	-1	1.3	2.06	-1.19	0.18	-0.81	1.04	-0.06	-0.81	-0.37	9
Cdh2	1.03	-0.68	-0.11	-0.81	2.05	-0.43	-0.81	0.01	-0.51	1.85	-0.68	-0.17	-0.75	9
Htatip2	-0.4	-0.58	-0.77	-0.52	0.89	1.38	-1.08	0.64	-0.68	2.32	-0.24	-0.35	-0.6	9
Prr5l	0.01	-0.67	-0.16	-0.93	1.12	0.21	-1.12	0.62	-0.96	2.55	0.03	-0.13	-0.56	9
Zfp385b	-0.01	-0.67	-0.42	-0.77	2.11	-0.29	-0.91	-0.78	-0.91	1.87	0.67	0.15	-0.04	9
Hpse	-0.56	-0.45	0.68	-0.56	0.49	-0.1	-0.56	-0.41	-0.24	3.05	-0.39	-0.38	-0.56	9
Cables1	-0.4	-0.58	0.98	-0.51	0.14	-0.24	-0.65	0.05	-0.37	2.99	-0.45	-0.56	-0.41	9
Psd3	-0.76	-0.68	0.88	-0.67	1.97	0.28	-0.25	-0.62	-0.57	1.97	-0.1	-0.56	-0.9	9
Cftr	-0.65	-0.49	-0.11	-0.65	0.74	2.12	-0.65	-0.65	-0.44	2.01	-0.01	-0.59	-0.65	9
Cdh23	-0.79	0.08	0.45	-0.79	0.41	-0.57	-0.79	-0.67	-0.59	2.42	1.46	0.17	-0.79	9
P4ha2	0.1	-0.84	-0.49	-0.93	2.8	-0.22	-0.15	-0.08	-0.21	0.52	0.85	-0.29	-1.07	9
Smad3	-1.1	-0.08	-0.84	-0.03	1.01	0.23	-0.05	-0.64	-1.43	2.43	-0.12	-0.16	0.79	9
Sema4b	-0.73	-0.41	-1.06	-0.17	1.16	0.83	0.05	-0.11	-1.38	2.19	0	-1	0.62	9
Sema5a	-1.36	-0.57	0.29	0.95	1.17	0.68	-1.09	-0.04	-1.62	1.49	0.01	-0.66	0.75	9
Ttyh2	0.07	-0.52	-1.18	0.43	1.7	0.02	-0.73	-0.36	-1.34	1.98	0.61	-0.71	0.02	9
Wnt10a	-0.96	-0.68	-1.09	0.06	2.17	0.32	0.83	-0.5	-1.09	0.63	1.17	-0.86	0	9
Soga2	-0.7	-0.83	-0.37	0.21	0.6	-0.48	1.84	0.04	-1.08	2.14	-0.41	-0.87	-0.1	9
Ildr2	-0.51	-0.8	0.03	0.73	2.61	0.39	-0.8	-0.44	-0.8	1.08	-0.67	-0.72	-0.11	9
Fxyd4	0.02	-0.77	-0.88	0.18	1.38	0.64	-0.88	-0.19	0.01	2.47	-0.7	-0.84	-0.43	9
Atp2a2	-0.17	-0.11	-1.14	-0.29	1.13	0.88	-1.37	0.6	-1.01	2.25	-0.26	-0.12	-0.4	9
Atp6v1a	-0.3	-0.53	-0.23	-0.88	0.31	1.69	-0.26	0.76	-0.31	2.18	-0.49	-0.64	-1.3	9
Atp2b1	-0.25	-0.77	0.01	-0.49	2.08	0.8	-1.75	0.03	-0.32	1.54	0	-0.15	-0.75	9
Trpm7	0.09	-0.47	-0.02	-0.46	1.35	-0.13	-1.69	1.06	0.13	2.07	-0.3	-0.94	-0.68	9
Atp6v0a1	-0.18	-0.78	-0.42	0.44	0.96	1.13	-1.14	1.08	-0.9	1.97	-0.59	-0.92	-0.64	9
Scara3	0.11	-0.1	-0.89	-0.94	1.46	1.55	-0.66	-0.95	-1.06	1.53	0.53	0.23	-0.81	9
Gng4	0.61	-0.21	-0.15	-1.08	1.46	1.3	-1.12	-0.66	-1.12	1.56	0.29	0.15	-1.03	9
Lhfp	-0.06	-0.75	-0.27	-0.71	1.93	-0.22	-0.44	-0.61	-0.83	2.09	0.87	-0.17	-0.83	9
Cdkn1a	0.53	-1.25	-1.19	-1.03	1.33	1.15	0.79	0.66	-0.73	1.31	0	-0.58	-0.97	9
Aplp1	0.89	-0.68	-0.17	-0.62	2.22	0.22	-0.77	0.02	-0.82	1.66	-0.88	-0.54	-0.52	9
Map1b	0.39	-1.02	-0.15	-0.33	1.89	1.02	-0.05	-0.86	-1.13	1.66	0.16	-0.83	-0.75	9
Mme	0.44	-0.55	-0.72	0.13	1.01	0.92	-1.29	-0.68	-1.08	2.11	0.31	0.44	-1.03	9
Blnk	1.46	-0.69	0.31	-0.83	1.92	0.02	-0.91	-0.49	-0.91	1.37	-0.5	0.17	-0.91	9
Galnt6	-0.7	-0.64	0.71	-0.83	1.55	1.35	-0.51	-0.23	-0.3	1.88	-0.68	-0.78	-0.83	9
Fam20a	-0.6	-0.63	-0.38	-0.61	1.58	1.71	-0.63	-0.44	-0.39	1.93	-0.31	-0.6	-0.63	9
Fam20c	-0.85	-0.22	-0.23	-0.69	1.86	1.14	-0.85	-0.35	-0.85	1.81	0.46	-0.37	-0.85	9
Mafb	-0.52	-0.73	-0.34	-0.64	2.03	0.26	-0.57	0.14	-0.96	2.12	0.26	-0.7	-0.37	9
Ppap2a	-0.42	-0.67	-0.64	-0.81	1.55	1.42	0.02	-0.36	-0.9	2.09	-0.34	-0.45	-0.5	9
Slc13a5	-0.36	-0.64	-0.1	-0.73	0.67	0.11	-0.62	0.37	-0.06	3	-0.66	-0.58	-0.4	9
Cd55	-0.34	-0.76	-0.61	-0.56	1.5	0.94	-0.65	0.27	-0.65	2.4	-0.35	-0.56	-0.62	9
Lama3	-0.95	-0.92	0.86	-0.3	1.47	1.31	0.31	-0.36	-0.55	1.67	-0.89	-0.95	-0.72	9
Atp1b1	1.91	-0.54	-0.75	1.27	-1.07	0.82	-0.83	0.9	0.23	-1.25	-0.97	0.14	0.13	10
Nme7	1.88	-0.08	-1.37	1.32	-1.16	0.46	-1.04	0.45	0.2	-1.05	-0.57	0.31	0.64	10
Chchd10	1.1	-0.62	-0.91	1.25	-1.03	-0.1	-1.13	1.53	1.54	-0.02	-0.67	-0.65	-0.28	10
Pvrl3	1.57	-0.99	-0.87	1.32	-0.72	-0.2	-0.95	1.78	0.65	-0.34	-0.91	-0.25	-0.1	10
Pvrl4	1.71	-0.5	-0.89	1.39	-1.24	-0.33	-0.9	0.51	-0.47	0.12	-1.15	1.28	0.46	10
Serpine2	0.87	0.61	-0.83	1.24	-1.18	-0.96	-0.08	0.15	-0.66	-1.18	-0.72	1.04	1.7	10
Cltb	0.92	-0.26	-1.32	2	-0.81	-0.58	-0.52	0.94	-0.51	-1.04	-0.36	0.25	1.29	10
Scnn1b	2.16	-0.76	-0.76	1.92	-0.08	-0.76	-0.76	0.64	-0.52	-0.31	-0.48	-0.48	0.21	10
Cygb	2.95	-0.47	-0.54	1.23	-0.54	-0.27	-0.28	-0.08	-0.4	-0.54	-0.47	-0.25	-0.33	10
Lad1	1.33	0.39	-0.89	0.1	-1.29	1.96	0.01	-0.03	-1.29	-0.75	-0.23	1.15	-0.46	10
Slc39a8	1.07	0.49	-0.99	1.03	-1.65	1.54	-1.18	0.23	-1.27	0.01	0.2	0.62	-0.11	10
Dsc2	0.03	0.08	-1.22	0.36	-1.28	2.14	-0.61	1.24	-1.02	0.02	-0.66	0.89	0.01	10
Alpl	1.48	-1.02	-0.56	1.18	-0.86	-0.43	-1.13	1.05	0.17	1.4	-1.2	0.38	-0.46	10
Xpr1	0.87	-1.26	-0.61	0.31	-0.21	0.73	-1	1.34	0.92	1.57	-1.21	-0.83	-0.6	10
4833423E24Rik	1.69	0.51	-1.07	0.37	-0.72	-0.93	-1.07	0.45	-0.96	-1.07	0.76	1.33	0.69	10
Cldn10	1.7	1.18	-0.41	0.68	-1.03	-0.93	-1.1	0.72	-0.68	-1.1	-0.42	1.24	0.16	10
Notch1	1.93	0.13	-0.32	0.38	-0.66	-1.02	-0.69	0.45	-0.06	-1.3	-0.77	1.88	0.07	10
Fam84a	2	0.72	-0.8	0.12	-0.49	-0.28	-0.48	-0.29	-0.16	-1.41	-0.57	1.93	-0.29	10
Xdh	2.17	-0.9	-0.03	-0.38	-0.44	0.19	-0.79	1.29	1.11	-0.93	-0.81	0.46	-0.93	10
Tst	2.48	-0.11	-1.15	0.26	-1.06	0.82	-0.74	0.27	-0.04	-1.15	-0.45	0.17	0.69	10
Epas1	1.28	-0.81	0.65	0.44	-0.97	-0.24	-0.8	2.24	0.7	-0.61	-0.85	-0.12	-0.91	10
Tiam1	2.21	-0.25	0.27	0.04	-0.95	-0.97	-1.24	0.74	0.77	-0.91	-0.15	1.09	-0.65	10
Slc4a4	1.47	-0.98	0.15	0.73	-0.61	-0.82	-0.44	1.68	1.52	-0.73	-0.83	-0.42	-0.72	10
Enpp2	2.68	-0.5	0.5	0.35	-0.45	-0.61	-0.91	0.04	0.36	-0.91	-0.79	0.89	-0.65	10
Gnrh1	3.2	-0.26	-0.11	0.3	-0.23	-0.51	-0.62	0.1	-0.2	-0.62	-0.41	-0.11	-0.54	10
Trp53inp1	1.12	-0.73	-0.32	0.73	-0.93	2.61	0.17	0.07	-0.97	-0.49	-0.28	-0.71	-0.28	10
Dsg1a	2.4	-0.39	-0.81	-0.1	-0.07	0.02	1.75	-0.6	-0.81	-0.81	0.16	0.09	-0.81	10
Tmem255a	2.91	-0.62	0.07	-0.45	-0.62	-0.56	0.66	-0.62	-0.41	-0.62	-0.58	0.15	0.7	10
Kirrel2	3.05	-0.26	-0.45	-0.25	-0.45	-0.45	-0.45	0.09	-0.45	-0.45	-0.45	0.98	-0.45	10
Jph4	3.27	-0.36	-0.36	-0.16	-0.36	-0.36	-0.36	-0.36	-0.36	-0.36	-0.2	0.28	-0.36	10
Grtp1	3.15	-0.27	0.05	-0.07	-0.52	-0.64	-0.55	-0.03	-0.64	-0.12	-0.58	0.44	-0.22	10
Thbd	3.31	-0.16	-0.35	-0.35	-0.35	-0.23	-0.35	-0.28	-0.35	-0.35	-0.26	-0.04	-0.22	10
Cd97	1.82	-0.38	-0.52	0.04	-0.64	0.83	-0.83	-0.43	-0.85	-0.28	-0.78	2.21	-0.19	10
Cdh6	1.02	0.61	-0.81	0.57	-0.81	-0.81	1.06	-0.81	-0.81	-0.81	-0.58	2.22	-0.06	10
Rhov	2.3	-0.18	-0.45	-0.45	-0.45	-0.3	-0.45	-0.45	-0.45	-0.45	-0.45	2.19	-0.45	10
Zfp750	2.48	-0.18	-0.71	-0.22	-0.18	-0.44	-0.71	-0.47	-0.71	-0.16	-0.48	1.89	-0.1	10
S1pr1	2.57	0.34	-0.16	-0.2	-0.72	-0.41	-0.48	-0.43	-0.41	-0.72	-0.33	1.67	-0.72	10
Krt17	1.68	0.83	-0.39	-0.19	-0.41	-0.42	-1.11	-1.12	-1.32	-0.54	0.7	1.51	0.79	10
Bhlhe40	0.5	-0.96	-0.64	-0.14	-1.4	1.87	-0.72	1.39	0.52	1.02	-1.06	-0.27	-0.1	11
S100a1	0.21	-1.53	-0.49	0.03	-0.87	1.11	0.02	2.02	0.35	1.1	-0.97	-1.01	0.03	11
Tns4	-0.09	-0.99	-0.65	0.41	-1.03	1.89	0.73	1.28	-0.13	1.14	-0.98	-1.03	-0.54	11
Serpinb8	-0.39	-0.84	-0.29	-0.32	-0.95	2.41	0.55	0.51	-0.11	1.47	-0.83	-0.78	-0.42	11
Anxa3	-0.48	-0.97	-0.4	0.05	-1.02	2.17	-0.07	0.19	-0.83	1.52	-1	-0.09	0.93	11
Mt1	-0.63	-0.3	-1.22	0.24	-1.95	1.73	0.7	0.56	0.55	0.96	-0.67	-0.57	0.59	11
Mt2	-1.18	0.34	-1.14	-0.23	-1.28	1.84	1.25	-0.29	-0.64	1.04	-0.54	-0.01	0.84	11
Zfp185	-0.52	-0.92	-1.26	0.43	-0.84	1.76	0.87	1.11	-0.88	0.87	-0.92	-0.51	0.82	11
Gsto1	-0.08	-0.9	-1.22	0.57	-1.34	1.68	1.23	1.16	-0.59	0.19	-1.01	-0.31	0.62	11
Car2	-0.25	-1.04	-0.08	-0.07	-1.15	-0.7	2.32	1.3	0.49	0.8	-0.61	-0.82	-0.19	11
Tead1	-0.49	1.41	-0.45	0.39	-0.95	-0.82	-0.26	-0.22	-0.89	-0.57	-0.22	0.59	2.49	11
Fah	0.7	-0.06	-0.62	0.07	-0.81	-0.47	2.73	0.19	-0.57	-0.71	-0.81	-0.59	0.95	11
Nfib	-0.37	0.84	-0.58	0.35	-0.82	-0.84	1.59	-0.84	-0.95	-0.95	-0.24	1.05	1.77	11
Rgs11	-0.24	-0.07	-1.13	0.86	0.38	-0.73	0.85	-0.14	-0.77	-1.13	-0.47	0.06	2.53	11
Rhoc	-0.47	0.26	-0.18	0.62	-0.69	-0.41	0.04	-0.78	-0.75	-0.58	-0.49	0.5	2.94	11
Slc2a1	-0.65	-0.02	-0.47	-0.19	-0.81	1.1	2.17	0.97	-1.14	-1.02	-0.81	-0.05	0.92	11
Ccnd2	0.63	0.62	-1.21	0.3	-0.27	-1.07	-0.32	0.54	-1.14	-1.44	0.62	0.86	1.89	11
Sfrp5	-0.43	0.15	-0.43	-0.3	-0.33	-0.43	-0.43	-0.43	-0.43	-0.43	-0.32	0.6	3.17	11
Grp	-0.33	0.29	-0.41	-0.26	-0.41	-0.41	-0.41	-0.41	-0.41	-0.41	-0.28	0.22	3.23	11
Cks1b	-0.58	2.2	-0.59	-0.38	-0.25	-0.8	-0.13	-0.66	-0.86	-0.86	1.02	1.6	0.3	12
Knstrn	-0.32	2.5	-0.66	-0.58	-0.58	-0.55	-0.66	-0.56	-0.66	-0.66	1.19	0.88	0.65	12
Mki67	-0.7	2.01	1.05	-0.67	-0.74	-0.7	-0.74	-0.66	-0.74	-0.59	1.08	1.36	0.06	12
Fbln1	-0.17	1.35	-0.78	-0.42	0.89	-1.27	0.16	-0.79	-0.8	-1.38	1.4	1.22	0.57	12
Moxd1	-0.64	1.88	-0.35	-0.65	-0.55	-0.59	-0.51	-0.8	-0.59	-0.78	1.48	1.6	0.5	12
Mdk	-0.25	1.53	-0.63	0.47	-0.44	-0.97	-0.31	-0.98	-1.06	-1.06	1.1	1.33	1.27	12
Vwa2	0.22	1.48	-0.77	0.01	0.01	-1.06	-0.28	-1.02	-1.1	-1.1	1.46	1.22	0.94	12
Sox11	-0.43	1.88	0.22	-0.06	-0.72	-1.1	-0.33	-0.92	-0.74	-1.12	1.27	1.11	0.94	12
Mcm5	-0.57	1.84	-0.42	-0.78	-0.34	-0.63	-0.78	-0.58	-0.49	0.06	0.82	2.24	-0.36	12
Mpped1	-0.58	2.34	-0.32	-0.55	-0.68	-0.68	-0.07	-0.68	-0.68	-0.68	1.68	0.79	0.13	12
Etv4	-0.56	2.36	-0.37	-0.56	-0.56	-0.47	-0.56	-0.56	-0.56	-0.56	1.33	1.41	-0.31	12
Ngfr	-0.63	2.49	-0.12	-0.6	-0.63	-0.49	-0.63	-0.63	-0.63	-0.48	1.24	1.2	-0.11	12
Uhrf1	-0.68	2.09	1.05	-0.66	-0.68	-0.68	-0.68	-0.68	-0.68	-0.68	0.71	1.55	-0.01	12
Rcn1	-0.16	1.34	-0.57	-0.17	-0.31	-1.14	-0.69	-0.24	-1.02	-1.07	1.38	1.74	0.9	12
Col18a1	-0.26	1.14	-0.55	0.79	-0.67	-0.84	-0.93	-0.61	-0.86	-0.9	0.4	1.37	1.92	12
Matn4	-0.49	1.12	-1	0.86	0.72	-0.55	-0.86	-0.96	-1	-1	1.55	0.23	1.36	12
Epcam	0.32	1.35	-0.99	0.17	0.09	0.12	-1.13	-1.17	-1.8	-0.01	0.9	1.15	1	12
Ddit4l	-0.69	0.3	0.88	0.11	-0.7	-0.73	-0.03	-0.71	-0.92	-0.92	-0.05	0.89	2.57	12
Cdo1	-0.61	1.99	-0.56	-0.55	-0.69	0.38	-0.38	-0.7	-0.75	-0.75	2.04	0.7	-0.12	12
Fgf9	-0.54	2.67	-0.54	-0.54	0.11	-0.51	-0.29	-0.51	-0.54	-0.54	1.6	0.06	-0.42	12
Ccnd1	0.01	1.71	-0.07	-0.76	-0.8	-0.9	-0.47	-0.76	-0.79	-0.62	1.63	1.6	0.21	12
Igfbpl1	-0.54	1.76	-0.14	-0.42	-0.05	-0.61	-0.61	-0.61	-0.61	-0.49	2.46	0.49	-0.61	12
Myc	-0.01	2.1	-0.5	-0.78	-0.07	0.3	-0.86	-0.8	-0.86	-0.54	1.69	0.98	-0.65	12
Fam19a4	-0.29	3.09	-0.53	0.47	-0.53	-0.53	-0.53	-0.46	-0.53	-0.53	-0.01	0.5	-0.15	12
Frem1	-0.23	1.96	1.36	0.4	-0.84	-0.8	-0.84	-0.84	-0.57	-0.84	1.41	0.31	-0.49	12
Edaradd	-0.6	2.11	-0.34	0.1	-0.68	-0.68	-0.68	-0.43	-0.68	-0.68	1.88	0.97	-0.28	12
H2afy2	-0.55	1.79	-0.24	-0.4	-0.82	-0.82	-0.27	-0.43	-0.99	-0.99	1.21	1.49	1.02	12
Crlf1	-0.87	1.83	-0.67	-0.06	0.1	-0.98	0.06	-0.61	-0.8	-1.02	1.5	1.46	0.06	12
Fam19a1	-0.42	3.01	-0.42	-0.42	-0.42	-0.42	-0.42	-0.42	-0.42	-0.42	1.05	0.16	-0.42	12
Camk4	-0.65	1.42	-0.22	-0.51	-0.3	-0.65	0.81	-0.59	-0.65	-0.65	2.54	0.09	-0.65	12
Slc38a1	-0.5	2.22	-0.53	-0.36	-0.23	-0.74	-0.85	-0.82	-0.85	0.69	1.59	0.72	-0.34	12
C630043F03Rik	0	2.79	-0.14	-0.42	-0.63	-0.63	-0.63	-0.33	-0.63	-0.63	-0.53	1.05	0.74	12
Limd2	-0.53	2.19	-0.62	-0.56	-0.57	-0.56	-0.46	-0.62	-0.64	-0.93	1.27	1.08	0.96	12
Krt18	-0.55	2.37	-0.34	-0.69	-0.62	-0.56	-0.79	-0.67	-0.28	-0.79	1.26	0.93	0.75	12
Vat1l	-0.47	3.02	-0.14	-0.51	-0.43	-0.51	-0.51	-0.26	-0.51	-0.51	0.03	1.02	-0.25	12
Hddc2	-0.15	2.22	-0.53	-0.26	-1.03	-0.45	-0.49	-0.64	-0.87	-0.8	0.71	1.52	0.76	12
Arrb1	0.06	1.67	-0.7	-0.58	1.1	-0.87	-0.69	-0.96	-0.96	0.28	1.87	0.38	-0.6	12
Sp6	-0.12	1.25	-0.76	-0.88	1.33	-0.11	-0.8	-0.75	-1.41	0.78	1.42	0.88	-0.83	12
Shh	1.05	1.54	-0.33	-0.52	0.8	-1.02	-1.02	-0.96	-0.93	-0.89	1.37	0.99	-0.08	12
Necab1	1.16	2.29	0.22	-0.63	-0.58	-0.77	-0.77	-0.73	-0.77	-0.54	0.87	0.92	-0.67	12
Tenm4	-0.16	1.78	-0.05	-0.76	-0.05	-0.88	-0.88	-0.88	-0.88	-0.69	1.6	1.35	0.49	12
Elovl6	0.29	1.81	-0.22	-0.87	0.09	-0.55	-0.67	-0.63	-0.6	-1.12	1.98	0.96	-0.47	12
Fzd3	0.31	1.44	-0.97	-0.62	1.01	-0.77	-1.09	-0.83	-1.09	-0.58	1.33	1.01	0.85	12
Vwde	-0.27	1.24	-0.43	-0.48	0.69	-0.7	-0.36	-0.7	-0.7	-0.7	2.59	0.49	-0.65	12
Ascl5	-0.58	1.92	-0.58	-0.49	0.79	-0.58	-0.58	-0.58	-0.58	-0.58	2.24	-0.16	-0.25	12
Wfdc2	-0.78	2.48	-0.3	-0.56	0.3	0.02	-0.21	-0.78	-0.78	-0.78	1.65	0.08	-0.34	12
Susd4	-0.59	1.44	-0.19	-0.3	1.42	-0.71	-0.75	-0.61	-0.75	-0.75	2.01	0.52	-0.75	12
Arsb	-0.84	0.07	-0.03	-0.44	2.86	0.02	-1.2	0.09	-0.58	0.91	-0.26	-0.2	-0.4	13
Wif1	-0.81	-0.19	0.41	-0.38	3.11	0.36	-0.12	-0.43	-0.32	-0.04	-0.73	-0.44	-0.42	13
Plod2	-0.4	0.29	0.23	-0.68	2.48	-0.74	-0.94	-0.83	-0.94	0.4	1.36	0.04	-0.27	13
Lamc2	-0.46	-1.09	-0.35	0.09	1.35	-0.26	-0.7	0.94	0.19	1.83	-1.6	-0.76	0.82	13
Slc24a3	-0.39	-0.49	0.43	-0.38	3.15	-0.33	-0.49	-0.49	-0.49	0.21	-0.45	-0.49	0.2	13
Chst1	-0.42	-0.42	0.3	-0.42	3.23	-0.42	0.06	-0.42	-0.42	-0.42	-0.01	-0.26	-0.42	13
Galnt12	-0.29	-0.56	0.15	-0.4	3.2	-0.28	-0.07	-0.43	-0.56	-0.56	-0.26	0.35	-0.31	13
Tmem108	-0.56	-0.47	-0.05	-0.38	3.18	-0.56	0.17	-0.51	0	0.33	-0.32	-0.56	-0.25	13
Thsd1	-0.52	-0.34	0.45	-0.58	3.16	-0.24	0.02	-0.48	-0.58	-0.34	-0.52	-0.2	0.16	13
Tmem151a	0.1	-0.61	0.11	-0.68	3	0.47	-0.68	-0.52	-0.38	0.6	-0.42	-0.56	-0.44	13
Sox21	-0.56	-0.5	0.03	-0.56	2.94	0.22	-0.56	-0.37	-0.56	1.02	0.01	-0.56	-0.56	13
Papss2	-0.5	-0.64	-0.3	-0.57	2.71	1.04	-0.16	-0.35	-0.64	1.04	-0.48	-0.52	-0.64	13
Fam46a	-0.78	-0.69	-0.17	-0.5	2.63	0.71	-0.53	-0.71	-0.78	1.04	0.61	-0.55	-0.29	13
Relt	-0.5	-0.08	-0.25	-0.32	3.22	-0.08	-0.5	-0.5	-0.34	0.39	-0.5	-0.38	-0.17	13
Cldn20	1.19	-0.55	-0.55	0.09	2.72	-0.55	-0.55	-0.48	-0.55	0.77	-0.55	-0.47	-0.55	13
Cd248	-0.2	-0.39	0.03	-0.24	3.3	-0.22	-0.39	-0.39	-0.39	-0.39	-0.22	-0.09	-0.39	13
Stac3	-0.07	-0.32	-0.43	-0.31	3.24	-0.43	-0.43	-0.34	-0.43	0.38	-0.12	-0.31	-0.43	13
Nrn1l	-0.44	-0.17	-0.44	-0.44	3.22	-0.32	-0.05	0.05	-0.44	-0.44	-0.44	-0.44	0.36	13
Pstpip1	-0.4	-0.07	0.03	-0.32	3.3	-0.4	-0.4	-0.25	-0.24	-0.4	-0.21	-0.37	-0.27	13
Gal3st4	-0.65	-0.27	-0.16	-0.36	3.25	-0.54	-0.28	0.06	-0.35	-0.03	0.02	-0.2	-0.48	13
Itpr1	-0.03	-0.18	1.19	0.05	2.77	-0.85	0.06	-0.6	-0.89	-0.62	-0.65	-0.42	0.17	13
Cachd1	-0.57	-0.82	1.61	-0.51	2.6	-0.34	-0.48	-0.19	-0.63	0.38	-0.23	-0.19	-0.62	13
Qpct	0.39	-0.74	0.66	-0.74	3.02	-0.62	-0.01	-0.39	-0.55	-0.17	-0.31	-0.49	-0.04	13
Plekhh1	-0.12	-0.15	0.54	-0.28	3.07	-0.82	0.21	-0.46	-0.89	-0.22	-0.36	0.03	-0.53	13
Entpd3	-0.59	0.08	0.67	-0.55	3.02	-0.25	-0.65	-0.65	-0.65	0.33	-0.58	-0.16	-0.02	13
Cacna1d	-0.17	-0.01	2.71	-0.33	0.76	-0.73	-0.73	-0.61	-0.73	-0.73	-0.23	-0.31	1.12	13
Wisp1	0.39	-0.72	-0.2	-0.79	2.66	-0.32	0.43	-0.79	-0.6	1.28	-0.47	-0.67	-0.2	13
Elmo1	-0.65	-0.4	-0.01	-0.74	2.38	-0.53	1.89	-0.7	-0.55	0.39	-0.46	-0.37	-0.24	13
Papln	0.31	-0.57	0.16	-0.18	2.88	-0.74	0.52	-0.71	-0.86	-0.86	0.52	-0.33	-0.14	13
Ndrg1	-0.9	-0.79	-0.53	-0.63	2.48	0.8	1.21	-0.55	-0.84	0.21	-0.13	-0.66	0.34	13
Ctnna2	0.36	-0.4	0.17	-0.24	3.17	-0.54	0.16	-0.54	-0.54	-0.54	-0.34	-0.42	-0.3	13
Dspp	-0.26	-0.33	-0.33	-0.25	3.32	-0.19	-0.33	-0.29	-0.33	-0.33	-0.23	-0.2	-0.26	13
Bgn	-0.6	-0.74	-0.25	0.38	0.17	0.01	2.34	-0.87	-0.62	-0.73	-0.73	-0.15	1.78	14
Txnip	-1.08	0.02	-0.97	0.47	-0.97	1.21	1.74	-0.24	-1.43	0.63	-0.44	-0.16	1.23	14
Jun	-0.42	-0.57	-0.35	-0.47	-0.47	1.38	2.31	-0.67	-0.83	1.19	-1	-0.34	0.23	14
Egr1	0.15	-0.55	-0.18	-0.57	-0.23	0.49	3.08	-0.4	-0.93	0.17	-0.13	-0.64	-0.26	14
Tsc22d1	-0.6	0.41	-1.02	0.37	0.2	0.04	2.11	-0.95	-1.99	0.23	0.24	0.04	0.9	14
Col1a2	-0.79	-1.2	0.33	-0.3	-0.61	0.68	1.99	-0.43	-0.31	1.72	-0.96	-0.68	0.56	14
Fos	-0.23	-0.53	0.44	-0.67	0.12	0.05	3.09	-0.24	-0.36	0.13	-0.61	-0.87	-0.32	14
Klk4	-0.22	-0.41	0.07	-0.41	-0.41	-0.24	-0.41	-0.25	0.07	3.28	-0.41	-0.39	-0.27	15
Slc24a4	-0.36	-0.46	0.36	-0.45	-0.28	0.51	-0.25	-0.43	-0.18	3.14	-0.53	-0.53	-0.53	15
Gpr155	-0.2	-0.28	-0.05	-0.32	-0.22	-0.4	-0.4	-0.01	-0.4	3.3	-0.31	-0.34	-0.35	15
Amtn	-0.39	-0.63	0.08	-0.64	-0.31	1.34	-0.47	-0.23	0.28	2.77	-0.6	-0.57	-0.62	15
Odam	-0.62	-0.56	-0.3	-0.64	-0.61	2.18	-0.3	-0.04	0.39	2.13	-0.63	-0.59	-0.41	15
Fth1	-0.5	-0.38	-1.78	-0.59	-0.43	0.96	0.01	0.33	0.16	2.57	0.05	-0.48	0.06	15
Rcan1	-0.24	-0.79	-0.49	-0.36	-0.09	0.84	-0.72	0.64	-0.02	2.87	-0.58	-0.24	-0.8	15
Enam	-0.08	-0.42	0.31	-0.45	3.14	-0.47	-0.47	-0.47	-0.47	0.54	-0.38	-0.4	-0.4	16
Ckb	-0.78	-0.42	-0.33	-0.77	2.55	-0.75	0.23	-0.62	-0.28	1.57	0.38	-0.31	-0.48	16
Amelx	0.25	-0.34	0.43	-0.37	2.9	-0.95	-0.67	-0.79	-0.42	0.81	-0.17	-0.28	-0.4	16
Ambn	-0.21	-0.75	0.37	-0.96	1.89	0.12	-0.46	-0.26	0.14	2.21	-0.4	-0.75	-0.93	16
Calb1	0.34	-0.75	-0.05	-0.75	2.13	-0.72	-0.49	-0.17	0.06	2.08	-0.28	-0.61	-0.8	16
Mmp20	-0.45	-0.45	0.5	-0.46	2.48	-0.53	-0.53	-0.49	-0.53	1.81	-0.36	-0.53	-0.49	16
Acpt	0.2	-0.69	0.23	-0.66	1.98	-0.3	-0.73	0.22	-0.55	2.22	-0.6	-0.68	-0.61	16
Clu	-0.15	-1.1	-0.89	-0.89	1.47	1.59	0.17	0.16	-0.53	1.78	-0.26	-0.7	-0.65	16

## Sheet: mesenchymal compartment
	cluster: 1	cluster: 2	cluster: 3	cluster: 4	cluster: 5	cluster: 6	gene module
Slc35g1	0.17	0.97	1	0.12	0	0.09	1
Fap	0.2	1	0.88	0.17	0.03	0	1
Cdkn2b	0.06	1	0.9	0.02	0	0.03	1
Cxadr	0.11	1	0.88	0.1	0	0.05	1
Acss3	0.08	1	0.85	0.07	0.09	0	1
Pik3c2g	0.17	1	0.81	0	0.02	0.13	1
Tnfaip2	0.17	1	0.82	0	0.02	0.08	1
Cldn10	0.12	1	0.79	0	0.03	0.09	1
Abcg1	0.08	1	0.83	0.02	0	0.15	1
Slc40a1	0.1	1	0.87	0	0	0.11	1
Olfml2b	0.22	0.82	1	0.05	0	0.14	1
Sod3	0.14	0.7	1	0.05	0	0.16	1
Cntfr	0.06	0.81	1	0	0	0.07	1
Syt6	0.14	0.78	1	0	0	0.01	1
Exoc3l4	0.27	1	0.71	0	0.02	0.12	1
Dmkn	0.24	1	0.76	0	0.03	0.12	1
Myc	0.2	1	0.69	0	0.04	0.15	1
Tspan18	0.23	1	0.78	0.06	0	0.18	1
Pcp4l1	0.21	1	0.75	0.04	0	0.14	1
Cd1d1	0.28	1	0.82	0	0.01	0.13	1
Wisp1	0.24	1	0.84	0	0.05	0.04	1
Plat	0.28	1	0.76	0	0.01	0.21	1
Irx5	0.26	1	0.74	0	0.04	0.24	1
Stc2	0.3	1	0.71	0.03	0	0.26	1
Kcnh1	0.32	1	0.7	0	0.04	0.19	1
Atp1a1	0.27	1	0.81	0	0.14	0.19	1
Gucy1b3	0.25	1	0.78	0	0.15	0.19	1
Fam69a	0.3	1	0.82	0	0.13	0.27	1
Slc12a6	0.08	1	0.67	0.01	0	0.16	1
Abi3bp	0.12	1	0.63	0	0.02	0.14	1
Dll4	0.08	1	0.71	0	0.03	0.23	1
Dmpk	0.15	1	0.66	0	0.07	0.08	1
Ogn	0.1	1	0.71	0	0.04	0.07	1
Ahcyl2	0.18	1	0.66	0.01	0	0.07	1
Prelp	0.17	1	0.71	0	0	0.08	1
Tuba1c	0.3	1	0.82	0.16	0	0.15	1
Malat1	0.36	1	0.7	0.18	0	0.22	1
Sulf2	0.36	1	0.92	0.15	0	0.24	1
Gas1	0.33	0.95	1	0.11	0	0.14	1
Trf	0.3	0.92	1	0.08	0	0.14	1
Igfbp5	0.4	1	0.98	0.14	0	0.05	1
Olfml3	0.6	1	0.97	0.38	0	0.35	1
Cebpb	0.35	0.98	1	0.36	0	0.21	1
Ildr2	0.26	0.97	1	0	0.02	0.2	1
Kcnk2	0.23	0.95	1	0	0.02	0.23	1
Fjx1	0.17	0.88	1	0	0.15	0.25	1
Itga8	0.3	1	0.97	0	0.08	0.24	1
Alpl	0.38	1	0.92	0	0.06	0.25	1
Slc38a6	0.31	1	0.89	0	0.09	0.34	1
Tmem86a	0.32	1	0.89	0	0.05	0.28	1
Anxa3	0.4	0.68	1	0	0.1	0.39	1
Tnfrsf19	0.29	0.85	1	0	0.22	0.53	1
Nog	0.54	0.83	1	0	0.19	0.37	1
Sphk1	0.52	0.88	1	0	0.13	0.43	1
Ctnnd2	0.42	1	0.9	0	0.04	0.4	1
Epas1	0.41	1	0.92	0	0.1	0.38	1
Id4	0.38	0.96	1	0.02	0	0.38	1
Trp53inp2	0.37	0.91	1	0	0.16	0.37	1
Tgm1	0.39	0.89	1	0	0.08	0.37	1
Slc26a7	0.35	0.37	1	0	0.05	0.41	1
Pigu	0.21	1	0.44	0	0.28	0.22	1
D330022K07Rik	0.21	1	0.47	0	0.24	0.27	1
Nol3	0.27	1	0.58	0	0.26	0.2	1
Panx3	0.25	1	0.59	0	0.26	0.15	1
Maml2	0.4	1	0.55	0	0.11	0.18	1
Mob3b	0.36	1	0.55	0	0.19	0.15	1
Hipk2	0.34	1	0.64	0	0.2	0.2	1
Lrp4	0.38	1	0.61	0	0.17	0.2	1
St3gal6	0.52	1	0.73	0	0.25	0.23	1
Enpp6	0.45	1	0.77	0	0.28	0.29	1
Notch2	0.55	1	0.64	0	0.18	0.22	1
Gpsm2	0.35	1	0.65	0	0.27	0.27	1
Adam23	0.37	1	0.58	0	0.27	0.21	1
Gstm2	0.47	1	0.66	0	0.25	0.32	1
Rbms3	0.41	1	0.65	0	0.23	0.28	1
Bsg	0.46	1	0.7	0.04	0.38	0	1
Ksr1	0.54	1	0.42	0.06	0	0.32	1
Apod	0.45	1	0.41	0	0.03	0.49	1
Rarb	0.47	1	0.52	0	0.18	0.35	1
BC037034	0.4	1	0.5	0	0.17	0.31	1
Ypel2	0.37	1	0.4	0	0.23	0.28	1
Xist	0.62	1	0.16	0	0.32	0.25	1
Acap2	0.43	1	0.66	0	0.2	0.42	1
Man1a	0.38	1	0.65	0	0.13	0.45	1
Fbln7	0.35	1	0.75	0	0.17	0.46	1
Celf2	0.44	1	0.71	0	0.09	0.51	1
Vdr	0.36	1	0.68	0	0.14	0.37	1
Kit	0.32	1	0.68	0	0.14	0.38	1
Dll1	0.29	1	0.67	0	0.11	0.35	1
Map7	0.29	1	0.65	0	0.03	0.37	1
Adam10	0.37	1	0.82	0	0.24	0.38	1
Slc7a8	0.33	1	0.78	0	0.24	0.27	1
Shank1	0.42	1	0.74	0	0.15	0.31	1
Ptgis	0.37	1	0.73	0	0.18	0.32	1
Synpr	0.24	1	0.75	0	0.28	0.36	1
Polb	0.3	1	0.7	0	0.21	0.34	1
Perp	0.34	1	0.86	0	0.16	0.4	1
Aqp1	0.32	1	0.81	0	0.14	0.38	1
Clu	0.29	1	0.82	0	0.08	0.36	1
Fam13a	0.3	1	0.77	0	0.05	0.29	1
Nfe2l3	0.37	1	0.74	0	0.04	0.32	1
Pde5a	0.41	1	0.77	0	0.01	0.28	1
Ppp2r2b	0.44	1	0.77	0	0	0.27	1
Mfsd7c	0.34	1	0.72	0	0.1	0.28	1
Fosl2	0.34	1	0.74	0	0.12	0.23	1
Vps13a	0.4	1	0.77	0	0.15	0.21	1
Rgs3	0.41	1	0.69	0	0.06	0.27	1
Syn2	0.38	1	0.67	0	0.1	0.28	1
Clec11a	0.49	1	0.81	0	0.11	0.31	1
Angpt4	0.52	1	0.79	0.06	0	0.38	1
Tenc1	0.29	0.34	0.22	1	0.33	0	2
F2r	0.4	0.43	0.15	1	0.4	0	2
Hpcal1	0.34	0.48	0.32	1	0.5	0	2
Ntrk3	0.29	0.44	0.23	1	0.5	0	2
Ppap2b	0.41	0.64	0.38	1	0.56	0	2
Dbp	0.27	0.26	0.41	1	0.36	0	2
Bgn	0.34	0.13	0.28	1	0.45	0	2
Klf2	0.24	0.37	0.03	1	0.14	0	2
Fam84a	0.11	0.56	0.07	1	0.3	0	2
Dusp1	0.38	0.55	0	1	0.05	0.21	2
Zfp36	0.37	0.88	0.1	1	0	0.06	2
Junb	0.4	0.92	0.18	1	0.04	0	2
Egr1	0.44	0.99	0.12	1	0	0.1	2
Ier2	0.38	0.86	0.06	1	0.14	0	2
Fos	0.55	1	0.18	0.98	0.01	0	2
Socs3	0.17	0.93	0.07	1	0.03	0	2
Zfp36l1	0.27	1	0.02	1	0.47	0	2
Hspa1a	0.2	1	0.3	0.26	0	0.02	2
Gadd45b	0.27	1	0.26	0.32	0.06	0	2
Sertad1	0.19	1	0.22	0.37	0.12	0	2
Klf4	0.2	1	0.01	0.46	0.26	0	2
Ier3	0.36	1	0.35	0.62	0.06	0	2
Jun	0.4	1	0.24	0.59	0	0.05	2
Cebpd	0.31	1	0.34	0.77	0	0.06	2
Btg2	0.3	1	0.3	0.65	0	0.13	2
Ppp1r15a	0.23	1	0.21	0.68	0.06	0	2
Fosb	0.35	1	0.11	0.75	0	0.04	2
Atp1b2	0.08	1	0.64	0.49	0	0.1	2
Gpx3	0.19	1	0.86	0.61	0	0.03	2
Tgfb3	0.41	1	0.72	0.28	0	0.16	2
Vamp5	0.45	1	0.66	0.27	0	0.11	2
Glul	0.38	1	0.66	0.35	0.11	0	2
Cdkn1c	0.6	1	0.66	0.38	0	0.14	2
Fbln1	0.49	1	0.62	0.93	0.63	0	2
Fth1	0.4	0.95	0.6	1	0.43	0	2
Ubc	0.47	1	0.43	0.83	0.24	0	2
Igf2	0.29	1	0.84	0.99	0.2	0	2
D4Wsu53e	0.38	1	0.34	0.52	0.43	0	2
Laptm4a	0.35	1	0.61	0.44	0.43	0	2
Sod1	0.58	1	0.41	0.65	0.68	0	2
Pamr1	0.15	1	0.56	0	0.02	0.11	3
Hbegf	0.16	1	0.52	0	0.05	0.12	3
Rasl11a	0.17	1	0.54	0	0.03	0.06	3
Ccbe1	0.28	1	0.44	0	0.02	0.04	3
Smim4	0.29	1	0.56	0	0.07	0.15	3
Pmch	0.21	1	0.58	0	0.06	0.15	3
Ttll5	0.26	1	0.61	0.02	0	0.13	3
Avpi1	0.27	1	0.56	0	0.11	0.07	3
Gap43	0.26	1	0.56	0	0.08	0.08	3
2810055G20Rik	0.27	1	0.57	0.17	0	0.17	3
Penk	0.24	1	0.56	0.18	0	0.18	3
Gucy1a3	0.19	1	0.61	0.13	0	0.15	3
Gprin3	0.16	1	0.65	0	0.16	0.36	3
Sorl1	0.19	1	0.51	0	0.12	0.36	3
Piezo1	0.31	1	0.57	0	0.03	0.27	3
Hivep3	0.28	1	0.52	0	0.04	0.23	3
Ddn	0.31	1	0.59	0	0.11	0.27	3
Pak3	0.13	1	0.5	0	0.06	0.23	3
Nr0b1	0.18	1	0.49	0	0.03	0.18	3
Chrdl1	0.18	1	0.59	0	0.08	0.26	3
Cd1d2	0.1	1	0.38	0	0.02	0.23	3
Ckb	0.25	1	0.66	0.26	0.27	0	3
Itm2b	0.16	1	0.72	0.28	0.15	0	3
Coch	0	1	0.47	0.35	0.34	0.13	3
Cab39l	0	1	0.57	0	0.23	0.1	3
Lbh	0.12	1	0.46	0.1	0.19	0	3
Pdk4	0.13	1	0.68	0	0.17	0.05	3
Cxcl14	0.09	1	0.66	0.05	0.16	0	3
Cdkn1b	0.05	1	0.39	0	0.06	0.03	3
Bcar3	0.09	1	0.36	0	0.08	0.1	3
Pygl	0	1	0.44	0	0.01	0	3
Klf15	0.2	1	0.38	0	0.02	0.07	3
Csgalnact1	0.12	1	0.41	0	0.02	0.12	3
E330011O21Rik	0.11	1	0.42	0.04	0	0.03	3
Adm	0.1	1	0.35	0.01	0	0.05	3
Runx1t1	0.13	1	0.28	0.04	0	0.11	3
Gadd45g	0.03	1	0.29	0.1	0	0.05	3
Synm	0.02	1	0.22	0	0.1	0.06	3
Gadd45a	0.08	1	0.25	0.01	0.07	0	3
Zfp455	0.06	1	0.14	0.04	0.05	0	3
Arrdc2	0.13	1	0.05	0	0.09	0	3
Hscb	0.14	1	0.2	0	0.21	0.17	3
Gm14207	0.15	1	0.33	0	0.17	0.1	3
Etv3	0.33	1	0.33	0	0.16	0.2	3
Itga10	0.29	1	0.33	0	0.13	0.18	3
Cdkn1a	0.17	1	0.16	0	0.32	0.08	3
3010026O09Rik	0.21	1	0.1	0.1	0.25	0	3
Ip6k2	0.3	1	0.19	0.03	0.38	0	3
Pthlh	0.41	0	0.08	1	0.45	0.1	4
Nfasc	0.42	0	0.05	1	0.5	0.18	4
Thbd	0.36	0.03	0	1	0.43	0.05	4
Krt8	0.41	0.12	0	1	0.32	0.19	4
Osr2	0.49	0.21	0	1	0.57	0.17	4
Sfrp1	0.44	0	0.02	1	0.62	0.2	4
Ddit4l	0.4	0	0.07	1	0.57	0.3	4
6330403K07Rik	0.46	0.01	0	1	0.47	0.31	4
Igfbp6	0.34	0	0.03	1	0.46	0.26	4
Sfrp2	0.36	0	0.14	1	0.53	0.18	4
Smoc2	0.34	0	0.16	1	0.46	0.22	4
Shisa2	0.33	0	0.19	1	0.54	0.09	4
Igfbp3	0.41	0	0.32	1	0.45	0.23	4
Ngfr	0.32	0	0.08	1	0.55	0.13	4
Col8a1	0.32	0	0.01	1	0.58	0.13	4
Cdh13	0.33	0.04	0	1	0.54	0.2	4
Pax9	0.34	0.08	0	1	0.55	0.11	4
Igfbp4	0.4	0.02	0	1	0.54	0.08	4
Pianp	0.26	0.01	0	1	0.6	0.06	4
Avpr1a	0.28	0	0.03	1	0.48	0.1	4
Wfikkn2	0.24	0	0.02	1	0.46	0.15	4
Smoc1	0.18	0.04	0	1	0.42	0.1	4
Lag3	0.18	0.06	0	1	0.29	0.04	4
Hmgcs2	0.19	0.13	0.12	1	0.3	0	4
H19	0.19	0	0.01	1	0.2	0.15	4
Grem2	0.32	0.02	0.05	1	0.29	0	4
Bhlhe41	0.27	0.04	0.03	1	0.33	0	4
Thbs4	0.3	0	0.04	1	0.35	0.07	4
Cd9	0.48	0.01	0	0.94	1	0.42	4
Ccnd1	0.49	0.03	0	1	0.95	0.29	4
Fcrl6	0.37	0	0.03	0.82	1	0.38	4
Fzd1	0.43	0	0.13	1	0.81	0.23	4
Col8a2	0.43	0	0.11	1	0.84	0.29	4
Sostdc1	0.45	0.09	0	1	0.8	0.32	4
Cpxm1	0.29	0.21	0	1	0.83	0.16	4
Lef1	0.29	0	0.07	1	0.87	0.16	4
Lypd1	0.37	0.01	0	1	0.72	0.15	4
Fgf10	0.36	0	0.04	1	0.7	0.14	4
Ccnd2	0.32	0.11	0	1	0.71	0.18	4
Ndn	0.49	0	0.05	1	0.69	0.35	4
Dlk1	0.52	0	0.01	1	0.67	0.34	4
Nell1	0.52	0	0.11	1	0.54	0.44	4
Tmem119	0.48	0	0.05	1	0.84	0.43	4
Mfap4	0.57	0	0.1	1	0.82	0.45	4
Dlx1	0.54	0	0.03	1	0.72	0.45	4
9130206I24Rik	0.76	0	0.01	1	0.6	0.46	4
Cd59a	0.45	0.86	1	0	0.33	0.68	5
Pdlim5	0.47	1	0.94	0	0.32	0.61	5
Tmem165	0.59	0.92	1	0	0.48	0.69	5
Sdc3	0.66	1	0.99	0	0.45	0.69	5
Dst	0.61	1	0.86	0	0.44	0.66	5
Trpm7	0.61	1	0.85	0	0.43	0.64	5
Mxd4	0.54	1	0.85	0	0.46	0.66	5
Fbn1	0.59	1	0.84	0	0.4	0.63	5
Sema5a	0.59	1	0.8	0	0.38	0.62	5
Fn1	0.49	1	0.88	0	0.42	0.58	5
Sorbs2	0.56	1	0.87	0	0.44	0.56	5
Sulf1	0.57	1	0.93	0	0.4	0.59	5
Serinc5	0.48	0.66	1	0	0.56	0.64	5
Bicc1	0.67	1	0.9	0	0.3	0.42	5
Fat1	0.67	1	0.93	0	0.47	0.47	5
Spata13	0.51	0.87	1	0	0.41	0.44	5
Myh9	0.5	1	0.85	0	0.36	0.47	5
Lhfp	0.52	1	0.88	0	0.39	0.48	5
Mlxip	0.53	1	0.81	0	0.39	0.47	5
Car12	0.53	1	0.89	0	0.32	0.5	5
Slc16a1	0.44	1	0.82	0	0.4	0.31	5
Plac8	0.32	1	0.94	0	0.48	0.34	5
Dock4	0.87	1	0.86	0	0.33	0.8	5
Nrep	0.82	1	0.78	0	0.45	0.75	5
Itfg3	0.73	1	0.94	0	0.34	0.81	5
Prss35	0.81	0.93	1	0	0.37	0.76	5
Col9a3	0.93	1	0.87	0	0.28	1	5
Wipi1	0.71	1	0.93	0	0.35	0.6	5
Arhgef10	0.78	1	0.87	0	0.33	0.7	5
Tubb6	0.69	1	0.73	0	0.35	0.66	5
Nid2	0.65	1	0.81	0	0.36	0.67	5
Nes	0.69	1	0.81	0	0.25	0.65	5
Ccsap	0.65	1	0.94	0	0.2	0.76	5
Tnc	0.65	1	0.94	0	0.26	0.7	5
Rspo4	0.6	1	0.59	0	0.7	0.84	5
Omd	0.65	0.96	0.71	0	1	0.74	5
Ptpla	0.92	1	0.87	0	0.68	0.85	5
Crispld1	0.77	0.97	0.81	0	0.66	1	5
Dcn	0.62	1	0.82	0	0.52	0.7	5
Chka	0.68	1	0.86	0	0.53	0.69	5
Col5a2	0.66	1	0.93	0	0.54	0.74	5
Plod1	0.77	1	0.83	0	0.55	0.7	5
Fbn2	0.73	1	0.83	0	0.57	0.7	5
Ets2	0.67	1	0.79	0	0.54	0.8	5
Megf6	0.72	1	0.7	0	0.51	0.77	5
Irs1	0.74	1	0.93	0	0.56	0.85	5
C1qtnf6	0.73	1	0.87	0	0.57	0.79	5
Pdgfd	0.64	1	0.8	0	0.64	0.72	5
Lum	0.64	1	0.87	0	0.66	0.75	5
Gja1	0.57	1	0.95	0	0.68	0.68	5
Scara3	0.59	1	0.96	0	0.58	0.61	5
Fkbp10	0.65	1	0.85	0	0.58	0.54	5
Dlc1	0.63	1	0.83	0	0.56	0.63	5
Ptger2	0.61	0.94	1	0	0.08	0.57	6
Kcnj15	0.45	0.97	1	0	0.1	0.53	6
Slc12a1	0.4	1	0.89	0	0.12	0.54	6
St8sia6	0.43	1	0.86	0	0.13	0.54	6
Fmod	0.58	1	0.91	0	0.11	0.61	6
Akap12	0.59	1	0.88	0	0.17	0.61	6
Cfh	0.55	1	0.97	0	0.18	0.65	6
Plxnd1	0.55	1	0.85	0	0.2	0.59	6
Enpp2	0.52	1	0.9	0	0.23	0.63	6
Ppm1e	0.61	1	0.88	0	0.22	0.55	6
Nudt4	0.55	1	0.92	0	0.22	0.53	6
Fgfr3	0.63	1	0.94	0	0.22	0.59	6
Dact1	0.66	1	0.81	0	0.03	0.58	6
Fam19a5	0.58	1	0.83	0	0.1	0.52	6
Dapk1	0.55	1	0.77	0	0.14	0.55	6
Scin	0.52	1	0.79	0	0.15	0.54	6
Tubb2a	0.53	1	0.77	0	0.2	0.54	6
Dopey2	0.55	1	0.76	0	0.19	0.55	6
Vav3	0.59	1	0.73	0	0.26	0.6	6
Prkca	0.53	1	0.78	0	0.25	0.58	6
Smad6	0.6	1	0.83	0	0.24	0.55	6
Gas7	0.64	1	0.81	0	0.25	0.58	6
Sparc	0.53	1	0.92	0	0.21	0.3	6
Ptprf	0.48	1	0.91	0	0.2	0.38	6
Phtf2	0.44	1	0.87	0	0.28	0.39	6
Slc20a2	0.47	1	0.94	0	0.29	0.41	6
Dhrs1	0.51	1	0.84	0	0.23	0.47	6
Lgmn	0.55	1	0.87	0	0.27	0.48	6
Trp53inp1	0.53	1	0.81	0	0.27	0.5	6
Nek6	0.56	1	0.83	0	0.22	0.42	6
Tshz2	0.55	1	0.77	0	0.3	0.46	6
Atp1b3	0.5	1	0.81	0	0.28	0.42	6
Agrn	0.46	1	0.78	0	0.25	0.4	6
Hspg2	0.57	1	0.7	0	0.24	0.35	6
Nos1ap	0.56	1	0.66	0	0.21	0.47	6
Cyp2d22	0.46	1	0.72	0	0.17	0.38	6
Sh3pxd2b	0.51	1	0.74	0	0.18	0.4	6
Cnnm4	0.47	1	0.71	0	0.13	0.43	6
Slc4a4	0.5	1	0.75	0	0.19	0.45	6
Hey1	0.48	1	0.8	0	0.2	0.47	6
Lman2l	0.42	1	0.81	0	0.18	0.51	6
Magi2	0.53	1	0.79	0	0.16	0.41	6
Col25a1	0.53	1	0.8	0	0.14	0.45	6
D17Wsu104e	0.58	1	0.53	0	0.54	0.33	6
Rcan2	0.36	1	0.54	0	0.62	0.4	6
Mrps21	0.46	1	0.53	0	0.43	0.42	6
Batf	0.37	1	0.47	0	0.33	0.41	6
Galnt1	0.56	1	0.66	0	0.36	0.46	6
Nqo2	0.47	1	0.62	0	0.35	0.43	6
Asphd2	0.43	1	0.74	0	0.33	0.46	6
Ehd4	0.47	1	0.7	0	0.37	0.5	6
P4ha2	0.49	1	0.73	0	0.3	0.51	6
Stmn1	0.48	1	0.72	0	0.31	0.46	6
Uqcrq	0.71	1	0.7	0	0.6	0.58	6
Slc35b1	0.68	1	0.59	0	0.52	0.57	6
Foxn3	0.73	1	0.63	0	0.35	0.41	6
Bmp1	0.61	1	0.8	0	0.39	0.5	6
Adamts10	0.67	1	0.78	0	0.43	0.51	6
Cybasc3	0.64	1	0.75	0	0.5	0.51	6
Pck2	0.51	1	0.75	0	0.49	0.43	6
Adamts3	0.56	1	0.72	0	0.49	0.49	6
Limch1	0.55	1	0.77	0	0.44	0.6	6
Proser2	0.62	1	0.74	0	0.45	0.59	6
Ppic	0.51	1	0.74	0	0.52	0.6	6
Gcnt1	0.49	1	0.56	0	0.25	0.57	6
Shisa4	0.53	1	0.59	0	0.29	0.56	6
Tjp2	0.58	1	0.59	0	0.25	0.52	6
Hspb1	0.44	1	0.57	0	0.2	0.51	6
Ppp1r3c	0.53	1	0.56	0	0.14	0.61	6
Myo5b	0.55	1	0.66	0	0.16	0.64	6
Col9a2	0.7	1	0.63	0	0.2	0.62	6
Egfem1	0.7	1	0.61	0	0.19	0.65	6
Nts	0.55	0	0.17	0.72	1	0.57	7
Ptn	0.48	0	0.03	0.75	1	0.51	7
Pcp4	0.66	0	0.09	0.72	1	0.73	7
Dlx6as1	0.75	0	0.06	0.82	1	0.72	7
Adamts20	0.64	0	0.08	0.85	1	0.64	7
Tmtc2	0.51	0	0.15	0.46	1	0.49	7
Dlx1as	0.65	0	0.09	0.55	1	0.51	7
Vit	0.82	0.01	0	0.53	1	0.67	7
Frzb	0.66	0	0.09	1	0.97	0.57	7
Meg3	0.67	0	0.01	1	0.87	0.7	7
Gli1	0.78	0.06	0	0.94	1	0.58	7
Cd24a	0.78	0.12	0	1	0.86	0.62	7
Twist2	0.83	0.26	0	0.86	1	0.66	7
Peg3	0.66	0	0.27	1	0.9	0.59	7
Prrx1	0.64	0	0.24	1	0.81	0.47	7
Rps19	0.56	0.44	0	0.8	1	0.44	7
Crabp1	0.45	0.26	0	0.74	1	0.43	7
E130309F12Rik	0.6	0.24	0	0.99	1	0.48	7
1500012F01Rik	0.61	1	0	0.62	0.85	0.57	7
Moxd1	0.6	0	0.49	0.66	1	0.65	7
Rps24	0.63	0	0.41	0.8	1	0.78	7
Rpl3	0.57	0	0.64	0.93	1	0.65	7
Rpl29	0.57	0	0.72	0.39	1	0.78	7
Klkb1	0.55	0	0.7	1	0.62	0.8	7
B4galt1	0.66	0	0.79	1	0.72	0.83	7
Mpped1	0.48	0	0.09	0.22	1	0.48	7
Mycn	0.36	0	0.09	0.29	1	0.39	7
Smpd3	0.55	0	0.04	0.03	1	0.52	7
Trpm1	0.15	0	0.05	0.52	1	0.11	7
Extl1	1	0.52	0.44	0	0.25	0.6	7
Grik1	0.67	0.07	0.3	0	0.29	1	7

## Sheet: Immune
	cluster: 1	cluster: 2	cluster: 3	cluster: 4	cluster: 5	cluster: 6	cluster: 7	cluster: 8	gene module
Plbd1	1.05	-0.14	-1.01	0.12	0.83	-1.9	0.64	0.41	1
Cfp	0.37	1.61	-0.64	-0.82	0.12	-1.62	0.64	0.34	1
Lims1	0.18	0.15	-0.87	0.04	0.97	-1.09	1.7	-1.07	1
Tkt	0.44	-0.14	-1.42	-0.3	0.82	-1.09	1.67	0.01	1
Cpne3	0.4	0.6	-0.98	-0.04	0.06	-0.69	1.88	-1.22	1
Tbc1d8	1.11	0.1	-1.07	0.16	-0.03	-0.93	1.65	-0.99	1
Anxa3	-1.06	0.96	-0.25	0.57	-0.03	-1.08	1.67	-0.79	1
Dstn	-0.66	0.95	-0.46	0.05	0.16	-0.98	1.89	-0.95	1
Clec5a	-0.97	0.01	-0.1	0.44	-0.13	-1.34	2.01	0.08	1
Glrx	0.05	-0.31	-1.14	-0.61	-0.15	-0.68	2.02	0.83	1
Pnkp	-0.04	-0.41	-1.24	-0.6	0.35	-0.68	1.99	0.63	1
F630028O10Rik	-0.43	0.16	-0.97	-0.55	-0.14	-0.97	1.9	1	1
Ncf1	0.11	-0.13	-0.86	0.04	-0.06	-1.66	1.61	0.93	1
R3hdm4	0.23	-0.18	-1.41	-0.57	-0.55	-0.39	1.56	1.31	1
Cd9	0.9	-0.98	-0.91	-0.27	-0.7	-0.65	1.4	1.22	1
Acsl1	0.37	-0.48	-1.23	-0.26	-0.17	-0.51	2.18	0.1	1
Slc35e1	0.3	-0.33	-0.98	-0.51	-0.05	-0.84	2.2	0.2	1
Cyb5r4	0.21	-0.17	-1.42	-0.68	-0.01	-0.1	2.11	0.07	1
Atxn10	0.39	0.07	-1.33	-0.71	-0.62	-0.27	1.97	0.5	1
Adpgk	0.03	-0.02	-0.88	-0.5	-0.73	-0.42	2.28	0.25	1
Plxnc1	0.88	-0.27	-0.64	-0.45	-0.6	-0.58	2.14	-0.49	1
Ppm1m	0.7	-0.26	-1.13	-0.56	-0.16	-0.03	2.1	-0.64	1
St3gal5	1.06	-0.73	-0.82	-0.79	-0.52	-0.36	1.89	0.28	1
Tmem216	-0.62	-0.2	-0.15	-0.3	-0.62	0.1	2.39	-0.58	1
Agpat2	-0.6	0.23	-0.89	-0.36	-0.48	0.6	2.15	-0.67	1
Gys1	0.04	-0.41	-0.29	-0.37	-0.61	-0.16	2.41	-0.62	1
Golim4	-0.05	-0.03	-0.75	-0.14	-0.52	-0.22	2.38	-0.67	1
Rasa2	0.4	-0.3	-0.81	-0.37	-0.62	0.06	2.27	-0.64	1
Lta4h	-0.01	0.14	-0.87	-0.42	0.14	0.47	1.96	-1.4	1
Npepps	-0.36	0.14	-1.09	-0.19	0.31	-0.36	2.22	-0.67	1
Flot2	-0.57	0.35	-0.87	-0.45	0.28	-0.31	2.23	-0.65	1
Ano10	-0.31	0.49	-0.73	-0.15	-0.53	-0.62	2.29	-0.44	1
Rhou	-0.42	-0.46	-0.51	-0.53	0.31	-0.47	2.38	-0.3	1
Mcu	0	-0.36	-0.73	-0.44	0.03	-0.5	2.39	-0.39	1
Abhd5	-0.32	-0.02	-0.86	-0.31	0.28	-0.7	2.31	-0.39	1
Abca13	-0.22	-0.37	-0.31	-0.38	-0.43	-0.43	2.47	-0.32	1
Cldn15	-0.38	-0.42	-0.42	-0.37	-0.17	-0.42	2.47	-0.31	1
Ncam1	-0.45	-0.38	-0.07	-0.52	-0.36	-0.35	2.45	-0.31	1
Cebpe	-0.42	-0.42	-0.42	-0.42	-0.32	-0.42	2.46	-0.05	1
Gca	-0.34	-0.34	-0.48	-0.39	-0.5	-0.4	2.44	0.01	1
Olfml2b	-0.31	-0.32	-0.56	-0.3	-0.47	-0.28	2.46	-0.22	1
Fcnb	-0.43	-0.46	-0.48	-0.47	-0.01	-0.18	2.44	-0.41	1
Lbp	-0.49	-0.36	-0.41	-0.43	-0.08	-0.21	2.45	-0.46	1
Camp	-0.39	-0.51	-0.59	-0.55	-0.2	-0.23	2.42	0.06	1
Ltf	-0.33	-0.48	-0.54	-0.5	-0.26	-0.26	2.44	-0.07	1
Hsd11b1	-0.35	-0.63	-0.62	-0.61	-0.06	-0.18	2.38	0.06	1
Megf9	-0.38	-0.47	-0.57	-0.58	0.03	-0.44	2.4	0.02	1
AA467197	-0.36	-0.46	-0.47	-0.44	-0.47	-0.47	2.39	0.27	1
Itgb2l	-0.44	-0.42	-0.44	-0.43	-0.44	-0.44	2.41	0.21	1
B230208H11Rik	-0.48	-0.47	-0.48	-0.45	-0.41	-0.48	2.36	0.41	1
Fmo5	-0.65	0.03	-0.52	-0.27	-0.7	-0.46	2.33	0.25	1
Setd8	-0.35	-0.37	-1.03	-0.8	0.37	0.39	2.15	-0.36	1
Serpinb1a	-0.53	-0.67	-0.7	-0.69	-0.06	0.81	2.14	-0.3	1
Tuba4a	0.09	-0.94	-1.01	-0.74	0.12	0.76	1.97	-0.26	1
Pdzd8	-0.04	-0.25	-1.21	-0.5	-0.58	1.1	1.87	-0.4	1
Triobp	-0.07	-0.1	-1.19	-0.5	-0.66	0.45	2.16	-0.09	1
Prdx6	0.56	-0.45	-1.25	-0.91	0.76	0.56	1.58	-0.85	1
Atp2a3	0.17	-1.02	-1.06	-1.02	0.49	1.24	1.4	-0.2	1
Sept1	-0.04	-0.66	-0.67	-0.65	-0.64	1.8	1.34	-0.47	1
Ets1	-0.47	-0.02	-0.94	-0.16	-0.82	1.63	1.44	-0.66	1
Acap1	-0.32	-0.84	-0.84	-0.83	-0.57	1.35	1.54	0.51	1
Cyfip2	-0.07	-0.94	-0.81	-0.83	-0.42	1.16	1.8	0.11	1
Mettl9	-0.59	0.19	-1.48	-0.29	-0.32	0.19	2.03	0.27	1
Pde2a	-1.16	-0.27	-0.75	-0.22	-0.26	0.1	2.18	0.39	1
Dock5	-0.36	-0.76	-0.81	-0.71	0.1	0.09	2.26	0.19	1
Ngp	-0.4	-0.64	-0.71	-0.66	-0.18	-0.24	2.25	0.57	1
Hmgn2	-0.27	-0.32	-0.93	-0.8	-0.35	0.17	2.26	0.24	1
Mgst2	-0.48	-0.57	-0.54	-0.56	-0.42	-0.07	2.36	0.28	1
Syne1	-0.52	-0.61	-0.58	-0.43	-0.59	0.04	2.31	0.38	1
Gpr97	-0.61	-0.58	-0.61	-0.59	-0.53	0.47	2.24	0.21	1
Igf1r	-0.52	-0.44	-0.79	-0.53	-0.9	0.22	1.93	1.02	1
Cd24a	-0.23	-0.86	-0.72	-0.98	-0.43	0.31	1.82	1.08	1
Fam65b	-0.85	-0.05	-1.09	-0.96	-0.29	0.62	1.68	0.94	1
Treml2	-0.6	-0.72	-0.76	-0.73	-0.35	0.31	2.04	0.79	1
Rab44	-0.69	-0.67	-0.66	-0.68	-0.27	0.16	2.15	0.66	1
Sun2	-0.6	-0.64	-0.9	-0.59	-0.19	0	2.07	0.87	1
Msra	-0.77	-0.56	-1.07	-0.67	0.1	0.24	1.96	0.78	1
Slc27a4	-0.85	-0.16	-0.77	-0.37	-0.48	-0.49	1.86	1.26	2
Alox5	-1.02	0.12	-0.71	-0.46	-0.72	-0.25	1.64	1.4	2
Fam160a2	-0.84	-0.35	-0.86	-0.71	-0.13	-0.2	1.79	1.29	2
Dgat1	-0.75	-0.53	-0.8	-0.62	-0.44	0.06	1.86	1.22	2
Dhrs7	-0.68	-0.24	-0.91	-0.53	-0.14	-0.64	1.63	1.51	2
B430306N03Rik	-0.59	-0.32	-0.79	-0.57	-0.16	-0.73	1.74	1.42	2
Dmxl2	-0.78	-0.31	-0.6	-0.45	-0.34	-0.7	1.74	1.44	2
Fpr2	-0.75	-0.32	-0.57	-0.57	-0.22	-0.75	1.68	1.5	2
Crispld2	-0.55	-0.51	-0.6	-0.59	-0.47	-0.5	1.83	1.39	2
Chi3l1	-0.55	-0.51	-0.55	-0.57	-0.5	-0.54	1.84	1.37	2
G0s2	-0.6	-0.52	-0.51	-0.54	-0.43	-0.6	1.85	1.35	2
Lrg1	-0.55	-0.55	-0.54	-0.54	-0.51	-0.54	1.78	1.44	2
1100001G20Rik	-0.53	-0.56	-0.57	-0.55	-0.54	-0.48	1.76	1.46	2
Actn1	-0.31	-0.3	-0.69	-0.53	-0.87	-0.46	1.79	1.37	2
Ceacam10	-0.5	-0.51	-0.54	-0.54	-0.5	-0.54	2.04	1.09	2
Mapk13	-0.51	-0.55	-0.49	-0.54	-0.43	-0.59	2.06	1.05	2
Fam101b	-0.57	-0.36	-0.54	-0.62	-0.63	-0.36	2.07	1.03	2
Ankrd22	-0.5	-0.48	-0.5	-0.49	-0.5	-0.5	2.23	0.75	2
Ifnlr1	-0.43	-0.51	-0.51	-0.51	-0.53	-0.53	2.16	0.88	2
Pram1	-0.39	-0.62	-0.8	-0.72	0.01	-0.6	1.78	1.34	2
Lcn2	-0.53	-0.68	-0.71	-0.7	-0.13	-0.36	1.92	1.19	2
Pglyrp1	-0.57	-0.73	-0.72	-0.73	-0.09	-0.31	1.7	1.45	2
S100a8	-0.49	-0.73	-0.76	-0.77	-0.16	-0.25	1.63	1.52	2
Rnf144a	-0.66	-0.64	-0.66	-0.69	-0.39	-0.14	1.47	1.71	2
Hdc	-0.6	-0.68	-0.68	-0.68	-0.59	0.1	1.52	1.61	2
Rdh12	-0.48	-0.67	-0.67	-0.66	-0.5	-0.21	1.57	1.63	2
S100a9	-0.46	-0.67	-0.67	-0.73	-0.32	-0.34	1.64	1.56	2
Gadd45a	-0.56	-0.68	-0.68	-0.48	-0.3	-0.49	1.39	1.81	2
Slfn4	-0.63	-0.59	-0.62	-0.63	-0.23	-0.51	1.44	1.76	2
Trem1	-0.48	-0.65	-0.66	-0.64	-0.14	-0.62	1.43	1.75	2
Padi4	-0.64	-0.62	-0.63	-0.63	0.01	-0.64	1.61	1.55	2
Sepn1	-0.77	0.04	-0.37	0.16	-0.63	-0.94	0.31	2.21	3
Trpm2	-0.43	0.17	-1.06	0.3	-0.4	-0.97	0.3	2.09	3
H2-Q10	-0.51	-0.23	-0.43	0.48	-0.78	-0.27	-0.56	2.3	3
Niacr1	-0.2	-0.11	-0.81	0.23	-0.55	-0.52	-0.39	2.35	3
Cd300ld	0.05	0.68	-0.52	0.52	-0.49	-1.47	-0.58	1.81	3
Ccr1	-0.7	0.75	-0.71	0.77	-0.64	-1.27	0.13	1.68	3
Slc15a3	-0.19	0.05	-0.91	0.61	0.35	-1.29	-0.55	1.92	3
Ccl6	0.16	0.4	-0.56	0.18	1.06	-1.54	-1.05	1.37	3
Il1b	0.53	-0.62	-0.45	1.1	0	-1.16	-1	1.61	3
Amica1	1.35	-0.73	-0.76	-0.51	-0.29	-0.59	-0.3	1.82	3
Klra17	1.85	-0.74	-0.7	-0.5	-0.39	-0.67	-0.13	1.28	3
Nudt4	-0.89	0.71	-0.16	-0.58	-1.08	-0.69	1.56	1.13	3
Hk3	-1.26	0.61	-0.68	-0.12	-0.24	-0.95	1.59	1.04	3
Grina	-1	0.58	-1.22	0.44	-0.27	-0.92	0.86	1.53	3
C5ar1	-1.26	0.89	-0.46	0.46	-0.64	-1.15	0.85	1.32	3
Il1r2	-0.22	-0.62	-0.65	-0.59	-0.43	-0.62	1.17	1.96	3
Adam8	0.03	-0.69	-0.74	-0.68	-0.28	-0.65	1.04	1.98	3
Cd300lf	0.09	-0.8	-0.9	-0.44	0.05	-0.92	1.16	1.77	3
Lmnb1	-0.09	-0.83	-1.12	-0.86	-0.07	0.38	0.67	1.92	3
Sh2d3c	0.32	-0.89	-0.98	-0.77	-0.16	-0.14	0.59	2.04	3
Ccpg1	0.03	0.02	-1.75	0.01	-0.23	-0.59	0.79	1.71	3
Gp49a	-0.62	-0.4	-1.25	0.51	-0.14	-0.83	1.02	1.7	3
Iqsec1	-0.28	-0.19	-1	-0.59	-0.53	-0.36	0.83	2.11	3
Osm	-0.58	-0.6	-1.17	-0.12	-0.32	-0.19	1.08	1.9	3
Cxcr2	-0.59	-0.59	-0.57	-0.59	-0.51	-0.23	1.01	2.07	3
Retnlg	-0.54	-0.61	-0.6	-0.65	-0.45	-0.31	1.21	1.95	3
Pdlim7	-0.59	-0.66	-0.68	-0.51	-0.72	0.18	0.98	2	3
Slc2a3	-0.29	-0.62	-0.73	-0.65	-0.76	-0.07	1.35	1.78	3
Mxd1	-0.55	-0.4	-0.8	-0.42	-0.66	-0.35	1.36	1.82	3
Fpr1	-0.73	0.19	-0.48	-0.53	-0.64	-0.73	0.87	2.06	3
Mmp9	-0.69	0	-0.61	-0.65	-0.56	-0.57	1.15	1.94	3
Gcnt2	-0.18	-0.85	-0.79	-0.76	0.27	-0.34	0.52	2.14	3
Trim30b	0.01	-0.53	-0.72	-0.56	-0.26	-0.62	0.39	2.3	3
Slc7a11	-0.47	-0.63	-0.55	-0.55	-0.22	-0.51	0.71	2.22	3
Il1f9	-0.5	-0.53	-0.49	-0.53	-0.52	-0.46	0.84	2.19	3
Gm16894	-0.18	-0.55	-0.49	-0.57	-0.54	-0.6	0.68	2.23	3
Aqp9	-0.46	-0.56	-0.53	-0.59	-0.6	0.19	0.22	2.33	3
Gm10872	-0.43	-0.51	-0.52	-0.52	-0.52	-0.18	0.3	2.37	3
Arg2	-0.5	-0.5	-0.51	-0.23	-0.36	-0.47	0.16	2.41	3
Il1rn	-0.55	-0.5	-0.73	-0.14	-0.15	-0.73	0.57	2.24	3
Clec4d	-0.65	-0.44	-0.6	-0.48	0.19	-0.57	0.22	2.32	3
Sfxn5	-0.38	-0.1	-0.57	-0.26	-0.05	-0.68	-0.37	2.42	3
Ifitm1	-0.64	0.06	-0.58	-0.79	-0.12	0.38	-0.59	2.27	3
Fgr	0.44	-0.94	-1	-0.77	1.07	-0.94	1.04	1.1	4
Lgals3	0.66	-0.98	-1.14	-0.78	1.33	-0.74	0.87	0.78	4
Anxa2	0.68	-0.65	-1.07	-1.15	0.99	-0.8	0.96	1.05	4
S100a6	0.56	-0.99	-1.04	-0.92	1.06	-0.58	0.47	1.44	4
Gpr141	0.25	-0.8	-0.82	-0.79	1.79	-0.85	1.03	0.18	4
Ifitm6	0.19	-0.68	-0.9	-0.9	1.16	-0.92	1.56	0.49	4
Emb	0.77	-0.85	-1.33	-1.05	1.32	0.08	0.04	1.02	4
Cytip	0.91	-1.26	-1.19	-0.78	1.3	0.19	-0.08	0.91	4
Lsp1	1.02	-1.18	-1.24	-1.08	0.86	0.17	0.55	0.89	4
Fxyd5	0.68	-1.21	-1.63	-0.18	0.93	-0.03	0.23	1.2	4
Cyp4f18	-0.31	-0.43	-1.17	-0.18	1.69	-0.57	-0.42	1.4	4
Emilin2	0.02	-0.55	-0.78	-0.72	1.86	-0.32	-0.73	1.22	4
Slc2a6	0.37	-0.78	-0.81	-0.7	0.75	-0.4	-0.47	2.04	4
Cd300lb	-0.63	-0.61	-0.89	-0.48	1.42	-0.85	0.58	1.46	4
Atp1a3	-0.21	-0.8	-0.84	-0.81	1.49	-0.53	0.13	1.57	4
Gm9733	-0.12	-0.81	-0.74	-0.76	1.89	-0.82	0.52	0.83	4
Lbr	-0.02	-0.63	-1.63	-0.83	0.55	0.27	1.5	0.79	4
Fam107b	-0.03	-0.7	-1.61	-0.74	1.13	0.33	1.4	0.22	4
Flna	0.34	-0.63	-1.64	-0.6	1.17	-0.38	1.32	0.43	4
Lmo4	0.69	-0.81	-1.32	-1.01	0.32	0.25	1.71	0.17	4
Ccnd3	0.49	-0.73	-1.46	-1.14	0.74	0.36	1.43	0.31	4
Ltb4r1	0.74	-0.97	-0.99	-0.98	0.71	-0.23	1.74	-0.02	4
Lyst	0.05	-0.96	-1.17	-0.96	0.37	-0.05	1.34	1.36	4
S100a11	0.45	-0.95	-1.13	-1.09	0.55	-0.29	1.1	1.36	4
Nbeal2	0.44	-1.03	-1.12	-0.98	-0.03	0.1	1.56	1.05	4
Atp8b4	0.55	-1.09	-1.17	-1.03	0.82	-0.2	1.33	0.79	4
Cd44	0.33	-0.98	-1.4	-0.97	0.92	0.01	1.01	1.08	4
Lrrk2	0.32	-0.89	-0.91	-0.87	0.1	-0.55	1.77	1.03	4
1810033B17Rik	0.36	-0.88	-0.91	-0.88	0.46	-0.84	1.36	1.32	4
Bst1	-0.72	-0.7	-0.71	-0.61	0.65	-0.54	0.63	2	4
Slfn1	-0.56	-0.67	-0.78	-0.68	0.91	-0.72	0.66	1.84	4
Sell	-0.61	-0.91	-0.93	-0.92	0.84	0.06	0.82	1.65	4
Sephs2	-0.86	-0.28	-1.41	-0.45	0.55	0.08	0.52	1.85	4
Tnfaip2	-1.07	-0.39	-0.74	-0.19	1.09	-0.98	0.73	1.56	4
Csf3r	-0.96	-0.16	-0.89	-0.2	0.54	-1	0.88	1.78	4
Mmp8	-0.65	-0.71	-0.65	-0.7	0.3	-0.6	1.18	1.82	4
Slpi	-0.62	-0.72	-0.73	-0.71	0.45	-0.6	1.17	1.77	4
Slc16a3	-0.59	-0.7	-0.74	-0.64	0.41	-0.63	0.94	1.94	4
Tmem154	-0.56	-0.76	-0.73	-0.77	0.17	-0.4	1.27	1.78	4
Msrb1	-0.77	-0.65	-0.81	-0.51	0.9	-0.8	1.09	1.55	4
Gsr	-0.81	-0.62	-0.94	-0.61	0.91	-0.58	1.24	1.42	4
Clec4e	-0.59	-0.75	-0.72	-0.7	0.86	-0.78	1.13	1.56	4
Gda	-0.66	-0.73	-0.73	-0.74	0.99	-0.72	1.09	1.5	4
Sorl1	-0.18	-0.83	-1.02	-0.53	0.91	-0.91	1.08	1.46	4
Pi16	-0.72	-0.74	-0.74	-0.73	0.9	-0.65	1.44	1.24	4
Hp	-0.74	-0.73	-0.76	-0.75	0.87	-0.59	1.42	1.28	4
Pygl	-0.71	-0.56	-0.83	-0.82	0.5	-0.52	1.51	1.42	4
Ncf4	-0.82	-0.21	-1.16	0.43	1.05	-1.03	1.59	0.15	4
Mgst1	-1.15	0	-0.71	-0.49	0.95	-0.83	1.76	0.48	4
Pgd	-0.75	0.01	-1.22	-0.44	0.7	-0.9	1.51	1.09	4
6430548M08Rik	-0.55	-0.26	-0.86	-0.71	0.63	-1.01	1.66	1.1	4
Xdh	-0.46	-0.26	-1.16	-0.6	1.3	-0.99	1.17	1	4
Sgms2	-0.66	-0.6	-0.67	-0.62	0.26	-0.54	2.13	0.69	4
Trem3	-0.57	-0.63	-0.59	-0.62	0.17	-0.64	2.14	0.74	4
Ckap4	-0.58	-0.51	-0.81	-0.67	0.19	-0.55	2.06	0.86	4
Cd177	-0.6	-0.66	-0.67	-0.67	0.47	-0.61	2.06	0.67	4
Rab3d	-0.53	-0.25	-0.9	-0.75	0.57	-0.7	2.05	0.51	4
Dgat2	-0.5	-0.66	-0.76	-0.14	0.2	-0.67	2.27	0.27	4
C3	-0.74	-0.56	-0.76	-0.61	1.23	-0.61	1.8	0.24	4
Ly6c2	-0.5	-0.82	-0.85	-0.82	1.23	-0.41	1.65	0.52	4
Capg	-0.29	-0.83	-0.9	-0.95	1.47	-0.1	1.53	0.08	4
Rasgrp2	-0.85	-0.44	-1.2	-0.87	1.09	0.3	1.56	0.42	4
Rab27a	-0.59	-0.93	-0.97	-0.88	0.74	0.31	1.76	0.56	4
Stx11	-0.34	-0.93	-0.9	-0.85	0.63	-0.32	1.74	0.97	4
Glipr2	-0.33	-0.9	-0.91	-0.9	0.71	-0.36	1.64	1.06	4
Nfe2	-0.74	-0.84	-0.83	-0.82	0.84	-0.19	1.69	0.9	4
Hipk1	0.01	-0.79	-1.18	-0.79	0.69	-0.37	1.84	0.61	4
Anxa1	-0.09	-0.83	-0.96	-0.87	0.68	-0.57	1.74	0.9	4
Plaur	-0.34	-0.9	-1.03	-0.24	0.8	-0.85	1.67	0.89	4
Nin	-0.17	-0.58	-1.1	-0.68	0.84	-0.3	2.04	-0.05	4
Ceacam1	-0.06	-0.65	-0.91	-0.79	1.23	-0.38	1.84	-0.28	4
Vcl	0.03	-0.74	-0.91	-0.79	0.42	-0.13	2.19	-0.07	4
Sort1	-0.5	-0.4	-0.63	-0.65	0.81	-0.69	2.15	-0.09	4
Chi3l3	-0.52	-0.64	-0.63	-0.64	1.05	-0.44	2.04	-0.21	4
Nhsl2	-0.38	-0.24	-0.63	-0.77	1.18	-0.62	1.95	-0.49	4
Gpr35	1.7	-0.56	-0.54	-0.18	1.49	-0.71	-0.71	-0.49	5
Rnase6	1.79	-0.29	-0.72	-0.15	1.35	-0.64	-0.78	-0.56	5
Plekhm3	1.64	-0.23	-0.74	-0.05	1.42	-0.9	-0.92	-0.21	5
Naaa	1.64	0.27	-0.86	-0.23	1.36	-0.73	-0.64	-0.81	5
Sowahc	1.83	-0.46	-0.8	0.4	1.03	-0.91	-0.26	-0.82	5
Myadm	1.49	0.17	-1.04	0.14	0.91	-1.15	-1.09	0.56	5
Fgl2	2.06	0.01	-1.12	0.3	0	-0.58	-0.99	0.32	5
Naga	1.57	0.72	-0.72	0.3	0.82	-0.56	-0.75	-1.37	5
Dpy19l1	1.87	0.56	-0.46	0.07	0.63	-0.65	-0.75	-1.27	5
Ctnna1	1.76	0.87	-0.44	0.17	-0.02	-0.09	-0.71	-1.55	5
Gng10	1.67	0.07	-0.72	-0.06	0.8	-0.32	0.26	-1.7	5
Syngr2	1.38	0.6	-0.84	0.5	0.57	-0.46	0.06	-1.8	5
Rnd3	2.12	-0.34	-0.56	-0.38	0.93	-0.45	-0.63	-0.69	5
Olfm1	2.28	-0.41	-0.46	-0.45	0.61	-0.53	-0.52	-0.53	5
Btla	2.21	-0.58	-0.58	-0.57	0.7	-0.07	-0.54	-0.58	5
Flt3	2.33	-0.57	-0.58	-0.52	0.41	-0.11	-0.44	-0.51	5
Cbfa2t3	1.99	-0.1	-0.72	-0.35	0.87	0.09	-0.8	-0.99	5
Alcam	2.14	-0.73	-0.68	-0.55	0.68	-0.79	-0.12	0.06	5
Bri3bp	1.71	-0.71	-0.63	-0.65	1.39	0.07	-0.34	-0.85	5
Itpr1	1.97	-0.63	-0.75	-0.67	0.96	0.2	-0.27	-0.81	5
Cd244	1.99	-0.72	-0.78	-0.54	1.05	0.02	-0.61	-0.41	5
Gpr132	1.91	-0.75	-0.82	-0.42	0.99	0.37	-0.73	-0.54	5
Coro2a	1.91	-0.79	-0.88	-0.44	0.85	0.53	-0.41	-0.77	5
Map4k1	1.82	-0.75	-0.83	-0.7	0.83	0.73	-0.31	-0.79	5
Itgb7	1.65	-0.74	-0.73	-0.72	1.17	0.67	-0.73	-0.57	5
Card11	2.39	-0.41	-0.49	-0.29	-0.49	0.28	-0.49	-0.49	5
Klrd1	2.37	-0.46	-0.46	-0.44	-0.46	0.37	-0.46	-0.46	5
H2-Oa	2.45	-0.43	-0.41	-0.29	-0.39	-0.05	-0.42	-0.47	5
H2-Ob	2.35	-0.25	-0.53	0.11	-0.62	0.14	-0.6	-0.62	5
Slamf7	2.34	-0.39	-0.43	0.2	-0.44	0.08	-0.68	-0.68	5
Bhlhe40	2.2	-0.79	-0.82	-0.64	-0.35	0.19	0.46	-0.25	5
Tnfsf9	2.4	-0.16	-0.59	0.1	-0.21	-0.46	-0.49	-0.59	5
Phf11a	2.4	-0.07	-0.35	-0.04	-0.12	-0.61	-0.59	-0.61	5
Itgax	2.34	-0.58	-0.55	0.34	-0.09	-0.39	-0.65	-0.43	5
Tnip3	2.44	-0.43	-0.45	-0.3	0.02	-0.45	-0.38	-0.45	5
Cd209a	2.46	-0.17	-0.27	-0.37	-0.42	-0.42	-0.43	-0.38	5
Mtmr4	2.29	0.12	-0.66	-0.24	0.22	-0.52	-0.27	-0.93	5
Kmo	2.38	0.15	-0.48	-0.47	-0.01	-0.39	-0.55	-0.62	5
Kcnj10	-0.65	0.53	0.36	2.17	-0.65	-0.65	-0.56	-0.53	6
Mmp13	-0.67	0.47	0.19	2.23	-0.76	-0.34	-0.5	-0.62	6
Tgfbr1	-0.47	0.95	0.56	1.85	-0.61	-0.84	-0.57	-0.85	6
Lilra5	-0.66	1.11	0.45	1.81	-0.59	-0.75	-0.65	-0.72	6
H2-Ea-ps	0.15	0.24	0.78	1.96	-0.66	-0.82	-0.82	-0.82	6
Bcl2a1b	-0.11	0.57	0.33	2.08	-0.57	-0.48	-0.89	-0.93	6
Pmepa1	-0.34	0.31	0.95	1.96	-0.74	-0.69	-0.74	-0.7	6
Olfml3	-0.55	0.49	0.63	2.07	-0.57	-0.68	-0.57	-0.83	6
Cttnbp2nl	-0.25	1.41	0.2	1.63	-0.65	-0.81	-0.82	-0.7	6
Adap2	-0.07	1.42	0.21	1.56	-0.56	-0.89	-0.82	-0.85	6
Tmem86a	0.12	1.32	0.36	1.46	-0.34	-0.98	-0.87	-1.07	6
Cadm1	0.07	1.1	0.29	1.76	-0.88	-0.71	-0.83	-0.8	6
Rasgef1b	-0.14	1.02	0.16	1.92	-0.56	-0.72	-0.81	-0.86	6
Lacc1	-0.03	1.36	-0.25	1.74	-0.43	-0.84	-0.77	-0.77	6
Ier3	0.47	1.34	-0.39	1.58	-0.63	-0.83	-0.91	-0.63	6
Ccl4	0.44	0.39	-0.37	2.1	-0.69	-0.07	-1.01	-0.79	6
Rgs1	0.51	0.23	-0.07	1.99	-0.79	0.16	-1.03	-1	6
Fosb	0.38	0.97	-0.53	1.83	-0.83	-0.08	-1.09	-0.64	6
Cd72	0.68	0.78	-0.09	1.48	-1	0.41	-1.16	-1.1	6
Blnk	0.16	1.13	0.28	1.52	-1.01	0.06	-1.07	-1.07	6
Ppp1r15a	0.86	0.99	-0.57	1.35	-0.2	0	-1.47	-0.97	6
Jun	0.77	1.1	-0.7	1.48	-0.25	-0.19	-1.15	-1.05	6
Icam1	0.57	0.78	-0.62	1.78	-0.01	-0.29	-1.13	-1.08	6
Skil	1.14	-0.14	-0.89	1.83	-0.38	0.08	-0.71	-0.94	6
Ccrl2	0.88	0.4	-0.73	1.95	-0.5	-0.37	-0.95	-0.67	6
Tnf	-0.12	0.01	-0.53	2.4	-0.3	-0.61	-0.16	-0.69	6
Arhgap22	0.67	0.29	0.17	1.99	-0.66	-0.84	-0.81	-0.82	6
Cd83	0.9	0.63	0.18	1.68	-0.7	-0.78	-0.96	-0.96	6
Egr1	0.53	0.96	-0.92	1.6	-0.97	-0.78	-0.83	0.4	6
Socs3	1.42	0.95	-0.79	0.99	-0.52	-0.91	-1.18	0.05	6
H2-DMb2	2.21	-0.42	-0.37	0.74	-0.54	-0.42	-0.38	-0.81	6
Ciita	2.06	-0.02	-0.53	0.94	-0.4	-0.59	-0.71	-0.74	6
Nfkbie	2.12	0.31	-0.61	0.47	0.02	-0.66	-0.82	-0.84	6
Clec4b1	1.81	0.95	0.02	0.34	-0.31	-0.97	-0.94	-0.9	6
Ccnd1	1.96	0.93	-0.21	0.2	-0.87	-0.44	-0.75	-0.82	6
H2-Ab1	1.56	0.29	0.12	1.29	-0.65	-0.58	-1.05	-0.97	6
H2-Eb1	1.64	0.32	0.15	1.17	-0.65	-0.64	-1	-0.99	6
H2-Aa	1.52	0.26	0.3	1.28	-0.72	-0.74	-0.95	-0.96	6
Cd74	1.47	0.37	0.27	1.24	-0.39	-0.81	-1.12	-1.02	6
Slamf9	1.3	0.3	0.06	1.57	-0.71	-0.56	-0.97	-0.99	6
Ccr5	1.56	0.6	-0.43	1.26	-0.37	-0.78	-0.9	-0.93	6
H2-DMb1	1.53	0.37	-0.04	1.25	-0.18	-0.91	-0.82	-1.19	6
S100a10	1.12	-0.43	-0.73	-0.68	1.32	1.14	-0.82	-0.92	7
Crip1	1.31	-0.22	-0.7	-0.35	1.38	0.69	-0.98	-1.13	7
Slc44a2	0.64	-0.31	-1.42	-0.47	1.78	0.77	-0.39	-0.6	7
Dock10	1.47	0.11	-0.79	0.37	0.92	0.32	-0.84	-1.56	7
Itga4	1.07	0.07	-0.98	0.13	1.49	0.42	-1.02	-1.2	7
Lat2	1.63	-0.69	-0.72	0.51	0.79	0.54	-0.98	-1.09	7
Capn2	0.75	0.23	-0.55	-0.28	1.89	0.16	-1.07	-1.13	7
Gch1	0.73	0	-0.79	-0.29	2.12	-0.2	-0.78	-0.79	7
Ahnak	1.05	-0.16	-0.48	-0.77	1.8	0.37	-0.85	-0.97	7
Pyhin1	1.06	0.65	-0.78	-0.02	1.47	-0.08	-1.12	-1.19	7
Snx1	0.58	0.58	-0.8	0.05	1.73	-0.01	-0.63	-1.52	7
Ly6e	0.02	0.95	-0.45	-0.3	1.43	0.72	-1.66	-0.71	7
Plod3	-0.15	0.68	-1.02	0.35	1.99	-0.85	-0.22	-0.78	7
Tnfrsf1b	0.24	0.9	-1.02	0.7	1.57	-1.07	-0.9	-0.41	7
Metrnl	0.44	0.36	-0.9	0.47	1.93	-0.81	-1.04	-0.44	7
Ccl9	0.52	0.41	-0.64	0.14	2.01	-0.56	-0.95	-0.93	7
Ms4a4c	0.97	-0.09	-0.49	0.06	1.97	-0.69	-0.86	-0.86	7
Ccr2	1.4	-0.64	-0.65	-0.31	1.76	-0.19	-0.59	-0.77	7
S100a4	1.17	-0.62	-0.64	-0.59	1.94	-0.07	-0.58	-0.62	7
Dna2	1.43	-0.63	-0.83	-0.56	1.72	-0.29	-0.14	-0.7	7
Cd300lg	1.01	-0.51	-0.51	-0.5	2.09	-0.56	-0.5	-0.52	7
Arhgap26	1.23	-0.78	-0.96	-0.76	1.81	-0.09	-0.27	-0.17	7
Napsa	1.6	-0.92	-0.89	-0.86	1.39	-0.12	0.15	-0.35	7
Tmpo	0.62	-0.18	-1.38	-0.6	1.96	0.01	0.24	-0.66	7
Myo1g	1.02	-0.5	-0.98	-0.48	1.81	-0.25	0.39	-1.02	7
Smpdl3a	0.75	0.06	-1.13	-0.34	1.98	-0.89	0.12	-0.56	7
Serpinb10	-0.34	-0.53	-0.54	-0.52	2.24	-0.54	0.7	-0.48	7
F10	-0.54	-0.54	-0.44	-0.48	2.31	-0.4	0.55	-0.46	7
Plac8	-0.15	-0.79	-0.76	-0.96	1.95	0.6	0.63	-0.52	7
Nupr1	-0.25	-0.1	-0.5	-0.09	2.42	-0.29	-0.58	-0.61	7
Vcan	-0.4	-0.27	0.07	-0.36	2.43	-0.37	-0.51	-0.59	7
Camkk2	-0.31	-0.07	-0.55	-0.59	2.35	0.05	-0.01	-0.86	7
Fn1	-0.27	-0.32	-0.39	-0.47	2.45	-0.16	-0.25	-0.59	7
Hmox1	-0.77	1.63	-0.21	1.28	0.24	-1.14	-0.82	-0.2	8
Slc11a1	-1.01	1.35	-0.14	1.41	0.43	-1.19	-0.71	-0.16	8
Rin2	-0.82	1.53	0.04	1.27	0.41	-1.2	-0.54	-0.69	8
Cd14	-0.36	1.12	-0.12	1.58	0.32	-1.59	-0.55	-0.39	8
Pla2g7	-1.23	1.04	0.46	1.15	0.38	-1.01	-1.23	0.43	8
Apobec1	-0.44	0.89	-0.16	1.62	0.81	-0.53	-1.21	-0.99	8
Mafb	-0.38	1.15	-0.02	1.74	0.23	-0.91	-0.9	-0.91	8
Lpar6	0.07	1.08	-0.5	1.72	0.25	-0.51	-0.86	-1.26	8
Ccl3	-1.01	0.72	-0.08	2.01	0.17	-0.23	-1.01	-0.56	8
Tlr7	-0.86	1.51	0.36	1.27	0.27	-0.88	-0.77	-0.9	8
Msr1	-0.84	1.54	0.35	1.18	0.36	-0.84	-0.9	-0.86	8
Man1c1	-0.73	1.71	0.27	0.79	0.6	-0.92	-0.59	-1.14	8
Ninj1	-1.03	1.77	0.5	0.78	0.23	-0.94	-0.91	-0.42	8
F13a1	-0.82	1.53	0.65	-0.13	1.23	-0.89	-0.68	-0.9	8
Cx3cr1	-0.73	1.23	0.83	1.25	0.18	-0.63	-1.08	-1.04	8
Fcgr1	-0.53	1.33	0.6	1.34	0.16	-0.93	-0.99	-0.98	8
Sepp1	-0.38	1.27	1.05	1.04	-0.06	-0.59	-1.14	-1.19	8
Csf1r	-0.33	1.15	0.78	1.04	0.57	-1.22	-1.18	-0.81	8
Emr1	-0.44	1.21	0.76	1.16	0.43	-1.11	-0.99	-1	8
Ms4a6d	-0.23	1.31	0.53	1.13	0.47	-1.02	-1.08	-1.11	8
Adam9	-0.09	1.66	0.41	0.74	0.43	-1.11	-0.94	-1.1	8
Tmem106a	0.17	1.6	0.21	0.94	0.29	-1.11	-1.04	-1.06	8
Mcfd2	-0.16	1.53	0.43	1.01	0.23	-1	-0.64	-1.4	8
Cndp2	-0.25	1.48	0.44	0.88	0.52	-0.99	-0.61	-1.47	8
Acp2	-0.37	1.61	0.51	1.22	-0.29	-0.88	-0.72	-1.08	8
Nrp1	-0.19	1.56	0.46	1.22	-0.34	-0.93	-0.53	-1.25	8
Ulk2	-0.19	1.75	0.39	0.95	-0.05	-0.93	-0.7	-1.23	8
Dab2	0.1	1.43	0.79	1.15	-0.79	-0.9	-0.84	-0.94	8
Mrc1	-0.32	1.45	1.01	1.08	-0.78	-0.77	-0.83	-0.84	8
Aif1	-0.11	1.14	1.13	1.16	-0.37	-1.03	-1.03	-0.9	8
Axl	-0.15	1.18	0.85	1.42	-0.51	-0.93	-0.91	-0.94	8
Ntpcr	-0.39	1.4	0.78	1.3	-0.42	-0.86	-0.79	-1.02	8
Hpgd	-0.27	1.51	0.86	1.07	-0.37	-0.89	-0.94	-0.98	8
Gpx3	-0.58	1.53	1.02	0.91	-0.28	-1.02	-0.6	-0.99	8
Trf	0.13	1.29	0.84	1.07	-0.21	-1.2	-1.24	-0.67	8
Lgmn	0.1	1.16	0.86	1.18	-0.05	-1.08	-1.13	-1.04	8
Abca1	-0.79	1.47	0.66	1.33	-0.57	-0.56	-1.06	-0.49	8
Apoe	-0.91	1.2	1.06	1.25	-0.23	-0.59	-0.98	-0.81	8
Rnase4	-0.79	1.44	0.87	1.22	-0.44	-0.57	-0.92	-0.82	8
Clec4n	-0.69	1.39	0.96	1.23	-0.51	-0.84	-0.84	-0.7	8
Siglec1	-0.76	1.61	0.8	1.11	-0.53	-0.71	-0.81	-0.72	8
Pf4	-0.72	1.56	1	1	-0.63	-0.77	-0.75	-0.69	8
Cd4	-0.55	1.45	1	1.14	-0.72	-0.76	-0.77	-0.79	8
Stab1	-0.69	1.5	0.88	1.19	-0.67	-0.66	-0.77	-0.78	8
Maf	-0.74	1.49	1	1.09	-0.74	-0.56	-0.79	-0.75	8
Fcrls	-0.8	1.39	1.06	1.16	-0.72	-0.67	-0.69	-0.73	8
C1qa	-0.73	1.23	1.12	1.27	-0.67	-0.76	-0.81	-0.65	8
C1qb	-0.69	1.27	1.11	1.24	-0.64	-0.78	-0.76	-0.74	8
C1qc	-0.76	1.26	1.13	1.23	-0.63	-0.85	-0.67	-0.71	8
Ms4a7	-0.64	1.16	1.11	1.34	-0.68	-0.73	-0.79	-0.77	8
Gpr65	-0.94	1.44	0.42	1.47	-0.17	-0.6	-0.78	-0.83	8
Trem2	-0.82	1.39	0.64	1.41	-0.16	-0.82	-0.78	-0.85	8
Itgb5	-0.6	1.33	0.44	1.58	-0.22	-0.92	-0.82	-0.79	8
Ctsl	-0.67	1.58	0.42	1.36	-0.28	-0.79	-0.74	-0.88	8
Dse	-0.65	1.66	0.56	1.18	-0.31	-0.69	-0.89	-0.86	8
Camk1	-0.66	1.45	0.54	1.39	-0.2	-0.58	-0.91	-1.03	8
Pla2g15	-0.65	1.57	0.08	1.5	-0.33	-0.66	-0.49	-1.04	8
Lair1	-0.63	1.28	0.16	1.7	-0.16	-0.91	-0.45	-0.99	8
Abcc3	-0.67	1.45	0.49	1.51	-0.65	-0.67	-0.74	-0.73	8
C3ar1	-0.72	1.41	0.45	1.57	-0.67	-0.59	-0.74	-0.71	8
Itga9	-0.74	1.41	0.39	1.58	-0.77	-0.41	-0.7	-0.76	8
Tanc2	-0.62	1.48	0.55	1.43	-0.73	-0.56	-0.77	-0.79	8
Pxdc1	-0.71	1.53	0.52	1.4	-0.77	-0.51	-0.73	-0.72	8
Ctsf	-0.55	1.67	0.25	1.39	-0.74	-0.64	-0.7	-0.68	8
P2ry13	-0.61	1.66	0.39	1.33	-0.7	-0.73	-0.7	-0.66	8
Tmem37	-0.73	1.61	0.24	1.46	-0.66	-0.58	-0.63	-0.71	8
P2ry12	-0.58	1.5	0.55	1.42	-0.61	-0.77	-0.77	-0.74	8
Rab3il1	-0.46	1.45	0.7	1.37	-0.71	-0.81	-0.74	-0.79	8
Ccl12	-0.69	1.63	0.71	1.17	-0.64	-0.74	-0.68	-0.74	8
Slco2b1	-0.7	1.56	0.62	1.31	-0.67	-0.73	-0.71	-0.69	8
Vcam1	-0.76	1.42	0.81	1.31	-0.73	-0.85	-0.38	-0.81	8
Npl	-0.73	1.64	0.72	1.12	-0.88	-0.44	-0.6	-0.84	8
Cd38	-0.68	1.77	0.82	0.81	-0.81	-0.28	-0.83	-0.81	8
Blvrb	-0.73	1.52	0.86	1.08	-0.66	-0.19	-0.86	-1.02	8
Prune2	-0.73	1.76	0.85	0.86	-0.63	-0.7	-0.67	-0.75	8
Gas6	-0.73	1.78	0.77	0.91	-0.72	-0.55	-0.69	-0.77	8
Pmp22	-0.73	1.85	0.71	0.84	-0.84	-0.54	-0.59	-0.69	8
Ltc4s	-0.63	1.91	0.65	0.81	-0.65	-0.66	-0.75	-0.68	8
Itsn1	-0.71	1.81	0.6	1	-0.58	-0.68	-0.71	-0.74	8
Serpinb6a	-0.56	1.82	0.82	0.7	-0.76	-0.68	-0.28	-1.06	8
Wwp1	-0.7	1.67	0.84	0.97	-0.78	-0.68	-0.4	-0.92	8
Igfbp4	-0.95	1.87	0.62	0.73	-0.66	-0.23	-0.32	-1.05	8
Pla2g2d	-0.66	1.93	0.92	0.47	-0.64	-0.7	-0.63	-0.7	8
Cbr2	-0.69	1.75	1.11	0.57	-0.58	-0.75	-0.66	-0.75	8
Igf1	-0.7	1.65	1.08	0.77	-0.77	-0.77	-0.6	-0.67	8
Cd36	-0.22	1.73	0.61	0.97	-0.34	-0.93	-0.93	-0.89	8
Smagp	-0.12	1.73	0.71	0.91	-0.67	-0.8	-0.89	-0.86	8
Slc37a2	0.05	1.74	0.53	0.96	-0.75	-0.96	-0.95	-0.62	8
Sult1a1	-0.12	1.86	0.51	0.89	-0.83	-0.86	-0.79	-0.66	8
Fam213b	-0.5	1.88	0.56	0.91	-0.72	-0.65	-0.66	-0.82	8
Cp	-0.42	1.91	0.51	0.89	-0.65	-0.64	-0.79	-0.81	8
Slc9a9	-0.33	1.79	0.47	1.05	-0.68	-0.46	-0.95	-0.89	8
Dnase1l3	-0.33	1.71	0.47	1.2	-0.75	-0.76	-0.79	-0.74	8
Bank1	-0.54	1.79	0.42	1.14	-0.85	-0.65	-0.67	-0.64	8
Ccl24	-0.59	2.17	-0.01	0.75	-0.59	-0.59	-0.56	-0.59	8
Ccl7	-0.6	2.31	0.12	0.32	-0.6	-0.46	-0.5	-0.6	8
Rnasel	-1.01	2.27	-0.22	0.36	-0.43	-0.19	-0.64	-0.13	8
Myo7a	-0.88	2.05	0.12	0.75	-0.12	-0.7	-0.27	-0.95	8
Stard8	-0.64	2.07	0.11	0.75	-0.29	-0.82	-0.23	-0.95	8
Snx6	-0.8	2.15	0.13	0.49	-0.23	-0.35	-0.3	-1.1	8
Twf1	-0.51	1.99	0.41	0.83	-0.51	-0.84	-0.81	-0.57	8
Rab11fip5	-0.66	1.9	0.29	1.04	-0.4	-0.92	-0.7	-0.55	8
Phyhd1	-0.73	2.06	0.46	0.67	-0.41	-0.58	-0.79	-0.67	8
Sbf2	-0.71	1.95	0.41	0.89	-0.33	-0.69	-0.74	-0.78	8
Gm4951	-0.67	2.04	0.47	0.73	-0.67	-0.62	-0.61	-0.67	8
Scamp5	-0.67	2.1	0.46	0.61	-0.65	-0.6	-0.66	-0.59	8
Epor	-0.64	2.08	0.31	0.76	-0.64	-0.51	-0.68	-0.68	8
Fcna	-0.62	2.16	0.68	0.18	-0.62	-0.62	-0.62	-0.53	8
Folr2	-0.56	2.09	0.86	0.12	-0.67	-0.62	-0.65	-0.57	8
Tslp	-0.63	2.23	0.51	0.21	-0.58	-0.52	-0.58	-0.63	8
Nxpe5	-0.45	2.3	0.34	0.06	-0.25	-0.64	-0.65	-0.7	8
Ccl8	-0.65	1.91	1.22	-0.08	-0.57	-0.65	-0.57	-0.62	8
Ptgs1	-0.97	1.54	0.29	1.3	-0.85	-0.76	0.21	-0.76	8
Arhgap19	-0.93	1.63	0.3	1.07	-0.87	-0.43	0.32	-1.09	8
Uap1l1	-0.52	1.88	-0.3	1.07	-0.62	-0.45	0.1	-1.17	8
Gpr160	-0.65	1.98	-0.35	0.55	-0.14	-0.8	0.55	-1.13	8
Aoah	-1.11	1.75	0.25	0.58	-0.03	-0.87	0.54	-1.12	8
Cd63	-0.97	0.98	0.84	1.05	-1.37	-0.64	0.76	-0.65	8
Slc40a1	-1.13	1.51	0.63	0.72	-1.1	-1.08	0.39	0.07	8
Tlr4	-0.15	2.01	-0.58	0.89	-0.63	-1.15	-0.28	-0.11	8
Rhob	-0.9	1.41	-0.48	1.6	-0.51	-1.06	-0.06	-0.01	8
Lpcat2	-0.66	1.11	-0.03	1.6	-0.96	-1.18	-0.41	0.53	8
Timp2	-0.64	1.48	0.09	1.09	-1.01	-1.3	-0.33	0.61	8
Gpr34	-0.27	1.46	0.56	1.4	-0.81	-0.62	-0.84	-0.88	8
Hpgds	-0.29	1.51	0.61	1.32	-0.83	-0.56	-0.85	-0.9	8
Sdc4	-0.42	1.42	0.43	1.49	-0.95	-0.27	-0.9	-0.79	8
Tgfbr2	-0.22	1.43	0.66	1.18	-0.66	-0.1	-1.22	-1.07	8
Slc29a1	-0.46	1.66	0.2	1.26	-0.42	-0.19	-0.84	-1.21	8
Dhrs3	-0.36	1.5	0.33	1.43	-0.46	-0.4	-0.91	-1.12	8
Tpp1	-0.1	1.68	0.07	1.23	-0.4	-0.33	-0.9	-1.25	8
Cd81	-0.33	1.23	0.7	1.31	-1.11	-0.45	-0.05	-1.31	8
Gatm	-0.12	1.18	0.86	1.36	-0.96	-0.93	-0.34	-1.05	8
Ctla2b	-0.6	1.82	0.36	1.09	-0.7	-0.27	-0.83	-0.87	8
B3galnt1	-0.61	1.9	0.25	1.06	-0.78	-0.33	-0.78	-0.71	8
Arhgap12	-0.66	1.9	0.13	1.04	-0.49	-0.13	-0.88	-0.91	8
Pld3	-0.88	1.59	0.36	1.29	-0.61	-0.02	-0.73	-1	8
Sesn1	-0.73	1.72	0.32	1.2	-0.6	-0.15	-0.88	-0.89	8
Agpat3	-0.3	1.83	0.19	0.98	-0.84	0.07	-0.96	-0.96	8
Slc7a8	-0.62	1.77	0.14	1.07	-0.72	0.22	-0.92	-0.95	8
Tspan4	-0.6	1.7	0.47	1.07	-0.95	0.02	-0.78	-0.93	8
Cd93	-1.22	1.45	0.24	1.31	-0.07	0.04	-0.67	-1.09	8
Snx2	-0.39	1.56	0.29	0.79	0.02	0.37	-1.12	-1.52	8
Ly96	-0.71	1.93	-0.05	0.96	0.17	-0.69	-0.93	-0.68	8
Ccl2	-0.5	1.99	-0.27	0.85	0.18	-0.32	-0.95	-0.98	8
Fez2	-0.29	1.91	0.14	0.93	-0.19	-0.43	-0.94	-1.13	8
Idh2	-0.55	1.87	0.06	0.94	-0.04	-0.26	-0.69	-1.33	8
Lrp6	-0.59	1.98	0.32	0.77	-0.36	-0.25	-0.73	-1.14	8
Cpq	-0.21	1.65	0.02	1.43	-0.55	-0.58	-0.78	-0.97	8
Frmd4b	-0.06	1.62	0.17	1.38	-0.79	-0.62	-0.83	-0.86	8
Tbxas1	-0.03	1.78	-0.1	1.26	-0.58	-0.86	-0.53	-0.94	8
Etv5	-0.05	1.96	0.17	0.93	-0.82	-0.61	-0.77	-0.81	8
Snx8	0.32	1.87	0	0.96	-0.65	-0.73	-0.87	-0.88	8
Sema6d	-0.42	1.9	-0.02	1.19	-0.77	-0.51	-0.69	-0.68	8
Nfxl1	-0.37	1.93	-0.11	1.17	-0.6	-0.55	-0.76	-0.71	8
Zfp90	-0.25	2.06	-0.34	1.01	-0.58	-0.56	-0.64	-0.71	8
Gaa	-0.17	1.79	-0.1	1.25	-0.58	-0.34	-0.76	-1.08	8
Rgl1	-0.18	1.86	-0.17	1.22	-0.58	-0.45	-0.89	-0.81	8
Mfsd11	-0.58	1.84	0.12	1.21	-0.66	-0.48	-0.56	-0.9	8
Renbp	-0.51	1.73	-0.01	1.39	-0.61	-0.51	-0.5	-0.98	8
Spic	-0.63	1.8	-0.16	1.38	-0.59	-0.63	-0.63	-0.54	8
Mertk	-0.64	1.64	-0.14	1.55	-0.57	-0.64	-0.62	-0.58	8
Entpd1	-0.45	1.53	0.12	1.51	-0.68	-0.98	-0.85	-0.19	8
Pisd-ps2	-0.22	1.8	-0.72	1.34	-0.67	-0.18	-0.53	-0.81	8
Pisd-ps1	-0.03	1.8	-1.14	1.24	-0.5	-0.3	-0.61	-0.46	8
Slc3a2	-0.23	1.49	-0.39	1.29	-0.76	0.48	-0.5	-1.37	8
Cd200r1	-0.23	2.28	-0.7	0.15	-0.52	0.25	-0.34	-0.9	8
Fcgr2b	0.58	1.06	0.36	1.07	0.31	-0.98	-0.8	-1.6	9
Asah1	0.49	1.12	0.25	0.99	0.52	-1.18	-0.67	-1.52	9
Mfsd1	0.37	1.46	-0.24	1.06	0.43	-1.16	-0.69	-1.24	9
Hexb	0.43	0.84	0.43	1.37	-0.05	-0.75	-0.45	-1.81	9
Ap2a2	0.45	1.58	-0.09	0.57	0.13	-1.02	0.09	-1.7	9
Blvra	0.05	1.65	0.22	0.73	0.45	-0.66	-1.01	-1.42	9
Vwa5a	-0.02	1.79	-0.19	0.93	0.21	-0.5	-0.83	-1.39	9
Atp13a2	-0.09	1.52	-0.55	0.88	0.75	-0.04	-1.17	-1.29	9
Plxnb2	0.57	1.35	-0.09	0.86	0.62	-0.86	-1.19	-1.25	9
Itfg3	0.49	1.64	-0.21	0.52	0.69	-0.97	-1	-1.16	9
Aplp2	0.62	1.46	-0.18	0.67	0.53	-0.46	-1.31	-1.34	9
Pepd	0.36	1.66	-0.27	0.67	0.55	-0.59	-1.01	-1.38	9
P2rx7	0.17	1.66	-0.02	1.23	-0.29	-0.68	-1	-1.07	9
Pltp	0.24	1.63	0.15	1.21	-0.4	-0.93	-0.95	-0.95	9
Cd86	0.06	1.47	0.09	1.41	-0.12	-0.92	-1.02	-0.96	9
Abca9	0.28	1.51	0.14	1.24	-0.15	-1.02	-1.03	-0.98	9
Ctnnd1	0	1.81	0.19	0.98	-0.14	-0.98	-0.96	-0.9	9
Dnase2a	-0.19	1.65	-0.19	1.4	-0.22	-0.59	-0.67	-1.19	9
Slc7a7	-0.02	1.78	-0.39	1.23	-0.07	-0.91	-0.72	-0.89	9
Abcg3	0.48	1.7	-0.16	1.05	-0.23	-0.95	-1.03	-0.87	9
Lifr	0.49	1.64	-0.1	1	0	-0.96	-1	-1.08	9
Rasa4	0.42	1.49	-0.2	1.22	0.08	-0.83	-1.01	-1.17	9
Tubb2a	0.41	1.71	-0.19	1.1	-0.35	-0.59	-0.92	-1.15	9
Fgd2	0.8	1.35	-0.21	1.2	-0.14	-1.02	-0.86	-1.11	9
Itpripl1	0.83	1.6	-0.55	0.81	0.01	-0.49	-0.91	-1.3	9
Bst2	0.4	1.5	0.29	0.86	0.17	-0.65	-1.28	-1.3	9
Fcgrt	0.41	1.43	0.52	0.98	-0.08	-1.01	-1.12	-1.14	9
Lipa	0.32	1.41	0.19	1.19	0.06	-0.84	-1.09	-1.24	9
Abhd12	0.3	1.37	0.23	1.21	0.12	-1.01	-1.01	-1.21	9
Gns	0.55	1.26	0.14	1.16	0.14	-0.78	-1.04	-1.43	9
P2rx4	0.05	1.45	0.23	1.33	-0.1	-0.7	-1.06	-1.2	9
Lgals3bp	-0.13	1.45	0.45	1.19	0.05	-0.62	-1.2	-1.19	9
Hfe	0.69	1.35	0.23	1.03	-0.03	-1.15	-1.02	-1.11	9
P2ry6	0.62	1.35	0.09	1.21	-0.12	-1.02	-1.07	-1.05	9
Cmtm3	0.77	1.41	0.11	0.93	0.02	-0.89	-1.17	-1.17	9
Sdc3	0.74	1.21	0.3	0.92	0.29	-1.19	-1.13	-1.14	9
Mef2c	0.31	1.31	0.45	1.27	-0.47	-0.46	-1.06	-1.35	9
Rgs10	0.15	1.15	0.76	1.15	-0.12	-0.42	-1.27	-1.4	9
Snx5	0.34	1.09	0.55	0.99	0.17	-0.29	-1.12	-1.75	9
Bin1	0.65	1.51	0.16	0.92	-0.63	-0.21	-0.98	-1.42	9
Ap1b1	0.55	1.58	0.37	0.79	-0.39	-0.53	-0.9	-1.48	9
Cat	0.25	1.56	-0.02	1.04	-0.4	0.06	-0.95	-1.53	9
Pea15a	0.84	1.12	0.55	1.11	-0.58	-0.82	-1.11	-1.12	9
Tmem176a	0.83	1.16	0.4	1.19	-0.7	-0.65	-1.09	-1.14	9
Tmem176b	0.71	1.06	0.75	1.08	-0.58	-0.6	-1.11	-1.31	9
Ckb	1.22	1.09	0.26	0.97	-0.6	-0.81	-1.03	-1.11	9
Cfh	0.44	1.4	0.61	1.1	-0.61	-0.94	-1.02	-0.98	9
Mt1	0.57	1.27	0.65	1.13	-0.75	-0.94	-0.81	-1.13	9
Cxcl16	0.5	0.98	0.61	1.48	-0.7	-0.94	-0.95	-0.97	9
Clec10a	1.35	1.59	0.16	0.1	-0.57	-0.83	-0.88	-0.92	9
Mgl2	0.91	1.57	0.33	0.68	-0.95	-0.95	-0.6	-0.99	9
Tspan3	0.38	1.91	0.25	0.54	-0.54	-0.32	-1.06	-1.17	9
Cd163	0.52	2.01	0.23	0.39	-0.7	-0.72	-0.88	-0.85	9
Ctsa	0.42	1.07	0.31	1.04	0.58	-0.7	-1.37	-1.34	9
Ctsc	0.2	1.03	0.58	0.99	0.63	-0.71	-1.36	-1.36	9
Ms4a6b	-0.11	1.08	0.51	0.89	0.92	-0.63	-1.34	-1.32	9
Ctsb	0.17	1.11	0.75	0.99	0.35	-0.92	-0.92	-1.54	9
Ehd4	0.2	1.19	0.65	1.02	0.33	-0.85	-1.18	-1.36	9
Cd302	0.16	1.36	0.59	0.86	0.4	-1	-1.24	-1.15	9
Ly86	0.64	0.93	0.51	0.97	0.52	-1.09	-1.19	-1.28	9
Ctss	0.63	0.71	0.62	0.94	0.7	-1.07	-1.36	-1.17	9
Ms4a6c	0.45	0.88	0.42	0.79	0.99	-1.07	-1.18	-1.3	9
Cd68	0.34	1.03	0.55	0.98	0.61	-1.38	-1.17	-0.95	9
AI607873	-0.04	1.19	0.11	1.24	0.74	-1.07	-1.11	-1.06	9
Clec4a3	-0.17	1.12	0.24	1.03	1.03	-1.12	-1.08	-1.06	9
Irf8	-0.04	1.14	0.07	1.3	0.69	-0.71	-1.19	-1.26	9
Lrp1	0.12	0.85	0.14	0.91	1.31	-1.2	-1.02	-1.1	9
Clec4a1	-0.15	1.26	0.07	0.75	1.23	-1.1	-1.08	-0.97	9
Ifi204	-0.83	1.13	0.09	0.98	1.25	-1.01	-1.09	-0.52	9
Mpeg1	0.34	0.61	0.3	1.1	0.83	-1.64	-1.33	-0.22	9
AF251705	0.68	0.65	0.17	1.33	0.35	-1.71	-1.05	-0.42	9
Wfdc17	0.45	1.03	0.89	0.46	0.5	-1.47	-1.47	-0.39	9
Gm2a	1.25	0.53	-0.41	0.61	0.95	-0.35	-1.68	-0.9	9
Atf3	0.94	0.45	-0.36	1.4	0.69	-1.11	-1.21	-0.79	9
Rassf4	0.98	0.73	-0.27	0.55	1.2	-0.64	-1.14	-1.41	9
Ifi30	1.17	0.73	-0.19	0.61	0.99	-0.89	-1.13	-1.28	9
Pld4	0.88	0.86	0.02	0.79	0.91	-1	-1.16	-1.3	9
Irf5	0.79	0.81	-0.37	0.86	1.14	-0.89	-1.28	-1.05	9
Ptpro	0.5	0.86	-0.55	0.88	1.36	-0.98	-1	-1.06	9
Scpep1	1.05	1.13	-0.24	0.97	0.28	-0.74	-1.15	-1.3	9
Cyp27a1	0.84	1.24	-0.34	1.08	0.36	-1.1	-1.04	-1.03	9
H2-DMa	1.24	0.71	0.03	1.01	0.35	-0.88	-1.1	-1.36	9
Il10ra	0.72	0.98	-0.16	1.17	0.55	-0.64	-1.28	-1.33	9
Fam105a	0.67	0.87	-0.2	1.15	0.71	-0.51	-1.19	-1.5	9
Mll1	0.52	-0.19	-1.34	-0.45	-0.01	2.1	-0.1	-0.52	10
Tagln2	1.04	0.04	-1.08	-0.34	0.47	1.36	0.1	-1.6	10
Sept6	1.65	-0.73	-0.87	-0.8	-0.02	1.34	0.15	-0.73	10
Gpr171	1.46	-0.64	-0.57	-0.43	-0.46	1.76	-0.45	-0.68	10
Dpp4	2.1	-0.58	-0.61	-0.55	-0.18	0.96	-0.61	-0.53	10
Il7r	0.07	-0.46	-0.42	-0.26	-0.47	2.43	-0.45	-0.45	10
Ptprcap	-0.02	-0.45	-0.46	-0.44	-0.49	2.43	-0.08	-0.49	10
Lat	-0.25	-0.38	-0.39	-0.34	-0.39	2.47	-0.36	-0.35	10
Ablim1	-0.16	-0.43	-0.38	-0.4	-0.31	2.47	-0.41	-0.37	10
Gimap1	-0.38	-0.37	-0.38	-0.36	-0.22	2.47	-0.38	-0.38	10
Gimap6	-0.51	0.01	-0.21	-0.08	-0.59	2.41	-0.5	-0.52	10

## Sheet: Perivascular
	cluster: 1	cluster: 2	cluster: 3	gene module
Cd93	1.63	2.29	0.55	1
Tinagl1	1.63	2.7	0.19	1
Myh11	1.13	2.65	0.7	1
Cryab	0.4	2.18	0.59	1
Cav1	0.5	2.45	0.58	1
Mustn1	0.3	2.08	0.52	1
Prss23	1.43	3.13	2.15	1
Myl9	1.07	3.27	2.1	1
Myom1	0.19	2.01	1.09	1
Acta2	0.31	3.6	1.99	1
Tagln	0.25	2.35	1.29	1
Bzw2	2.62	0.88	0.09	2
Olfm2	3.12	0.9	0.1	2
Pparg	1.91	0.47	0	2
Tek	2.19	0.56	0	2
Pla1a	2.77	0.65	0	2
Fabp7	2.18	0.49	0.17	2
Art3	3.23	0.75	0.23	2
Cd300lg	2.19	0.19	0.14	2
H2-M9	2.57	0.29	0	2
Col23a1	1.94	0.23	0.49	2
Cd24a	2.93	0.61	0.57	2
Sp6	2.24	0.64	0.27	2
Stc1	3.48	0.95	0.59	2
Chn1	2.31	0.72	0.48	2
Igf1	3.14	0.96	1.5	2
Fam167a	3.04	0.82	0.97	2
Gfra2	2.07	0.28	1.02	2
Trf	2.41	0.71	1.7	2
Arhgdib	2.71	1.54	0.46	2
Kcnj8	3.69	2.03	0.7	2
Tspan15	3.54	1.8	0.63	2
Adamts15	2.42	1.31	0.55	2
Abcc9	3.51	2.05	0.91	2
Tnfrsf21	2.62	1.55	0.39	2
B3gnt2	2.69	1.54	0.36	2
Serpini1	3.01	1.92	0.45	2
Lgals9	2.31	0.98	0.62	2
F2r	3.3	1.67	1.15	2
Hrct1	2.05	1.28	0.14	2
Tspan12	3.21	2.06	0.17	2
Gcnt2	2.66	1.79	0.18	2
Slc12a7	2.02	0.94	0.2	2
Mgll	2.05	0.96	0.22	2
Agtr1a	2.45	1.24	0.29	2
Epb4.1l1	2.91	1.55	0.14	2
Smad6	2.04	0.8	0.23	2
Casq2	3.67	1.61	0.6	2
Pkig	2.34	1.69	0.65	3
Efhd2	2.32	1.56	0.6	3
Emid1	2.85	2.17	0.78	3
Vstm4	3.12	2.38	0.82	3
Rgs7bp	2.7	2.13	0.75	3
Ano1	3.18	2.63	0.81	3
Esam	3.17	2.68	0.76	3
Raph1	2.25	1.81	0.52	3
Gja4	2.62	2.14	0.79	3
Arhgef17	2.69	2.23	0.77	3
Slc12a2	3.11	2.04	1.38	3
Col5a3	3.48	2.37	1.48	3
Ccdc80	3.23	2.37	1.28	3
Lgmn	2.63	1.73	0.95	3
Steap4	3.64	2.3	1.32	3
Notch3	3.15	3.23	1.37	3
Mcam	3.09	3.38	1.2	3
B230120H23Rik	2.14	2.62	0.93	3
Mfge8	3.63	3.4	1.75	3
Rgs5	4.62	4.39	2.06	3
Epas1	3.67	3.5	1.94	3
Heyl	3.41	2.85	1.59	3
Gucy1a3	3.45	3	1.44	3
Gjc1	2.9	2.38	1.12	3
Gucy1b3	2.94	2.48	1.09	3
Ndufa4l2	2.91	2.58	1.07	3
Rasl12	2.87	2.57	0.93	3
Pcdh1	1.92	1.52	0.23	3
Gm14005	2.03	1.66	0.14	3
Adap2	2.09	1.65	0	3
Sort1	2.26	2.09	0.37	3
Tusc5	2.55	2.28	0.21	3
Cobll1	2.12	2.23	0.55	3
Rasl11a	2.38	2.56	0.66	3
Aoc3	2.32	2.52	0.56	3
Adamts2	2.42	2.31	0.65	3
Bcam	1.79	2.1	0.42	3
Itga7	2.15	2.46	0.65	3
Islr	0.35	0.99	2.05	4
Cxcl12	0.31	1.37	2.58	4
Igfbp5	0.52	1.52	2.58	4
Matn2	0.15	0.77	1.87	4
Igfbp3	0.73	1.14	2.63	4
Col1a1	0.68	2.35	2.94	4
Col1a2	0.45	2.82	2.92	4
Lsp1	0.11	0.25	1.86	4
Dcn	0.3	0.35	2.64	4
Itm2a	0	0.42	2.07	4
Smoc2	0.39	0.39	2.1	4
Cpxm1	0.56	0.28	2.2	4
Lum	0.68	0.78	2.91	4
Fbln1	1.24	0.61	2.29	4

## Sheet: endothelium
	cluster: 1	cluster: 2	cluster: 3	gene module
Nudt4	1.33	1.32	3.1	1
Cldn5	1.65	1.68	3.71	1
Mast4	1.13	1.28	2.72	1
Vegfc	1.2	1.09	2.83	1
Fn1	1.07	1.08	2.91	1
Htra1	0.88	0.94	2.73	1
Nrarp	1.39	0.79	2.52	1
Prnp	1.73	0.93	2.94	1
Upp1	1.55	0.99	2.69	1
Cd109	1.3	0.82	2.65	1
Ccnd2	0.91	1.19	2.51	1
Tinagl1	0.99	1.48	3.04	1
Tspan7	0.58	1.22	2.23	1
Jag1	0.73	1.4	2.6	1
Timp2	1.03	2.1	2.94	1
Unc13b	0.3	0.96	1.94	1
Fbln5	0.41	1.54	3.16	1
Ptprr	0.56	0.15	1.96	1
Unc5b	0.73	0.1	2.15	1
Lmo7	0.57	0.26	1.85	1
Snx18	0.37	0.2	1.81	1
Gja4	1.5	0.08	3.48	1
Filip1l	0.88	0.35	2.09	1
Gsto1	0.88	0.38	2.31	1
Map4k3	1.17	0.64	2.8	1
Col18a1	1.37	0.67	3.34	1
Cxcr7	0.69	0.38	1.96	1
8430408G22Rik	0.73	0.42	2.09	1
Ubl7	0.75	0.54	2.27	1
Snap47	0.62	0.64	2.27	1
Fbln2	0.96	0.91	3.4	1
Cx3cl1	0.58	0.75	2.31	1
Edn1	0.59	0.49	2.21	1
Mecom	0.67	0.54	2.48	1
Cyth3	0.61	0.53	2.17	1
Mrps6	0.62	0.42	2.13	1
Plcg2	0.38	0.57	2.3	1
Col8a1	0.34	0.96	2.77	1
Car7	0.2	0.1	2.47	1
Egfl8	0.25	0.07	2.56	1
Fbn1	0.3	0.16	2.26	1
Ptchd1	0.27	0	1.58	1
Hrct1	0.15	0.18	1.73	1
Stmn2	0.21	0.28	2.29	1
Syt11	0.19	0.19	2.26	1
Pcsk5	0.1	0.19	2.17	1
Sdcbp2	0.04	0.06	1.86	1
Gja5	0.09	0	3.25	1
Sema3g	0.11	0.05	1.89	1
Prom1	0.12	0.02	2.15	1
Efhd1	0.09	0.07	1.83	1
S100a4	0.08	0.08	1.84	1
Bmx	0.14	0.12	2.6	1
Dysf	2.47	0.89	1.47	2
Nid2	2.67	1.02	1.25	2
Esm1	2.72	0.11	1.03	2
Ces2e	2.56	1.13	0.38	2
Rgcc	3	1.61	0.59	2
Ramp3	2.61	0.83	0.45	2
Cd300lg	2.87	0.93	0.51	2
Fam101a	1.71	0.02	0	2
Adamtsl2	2.13	0.23	0	2
Fam167b	2.32	1.71	0.6	2
Aplnr	2.33	1.88	0.34	2
1810011O10Rik	2.72	1.81	1.09	2
Pde2a	2.88	2.52	1.31	2
Plvap	3.81	3.52	2.22	2
Trp53i11	2.1	2.64	0.27	2
Slco2a1	2.58	2.98	0.55	2
Pdgfb	1.75	0.61	2.46	3
Cxcl12	2.17	0.63	3.08	3
Azin1	2.18	0.91	3.12	3
Arl15	2.05	0.72	2.65	3
Cdh13	2.22	0.64	2.66	3
Efnb2	2.04	0.89	2.73	3
Igfbp3	2.96	1.43	3.9	3
Nedd9	2.04	1.19	2.82	3
Notch4	2.21	1.1	2.66	3
Lmo2	2.16	1.1	2.67	3
Tnfaip2	2.2	0.55	1.85	3
Ptp4a3	2.54	0.86	2.13	3
Dusp3	3.06	1.47	2.61	3
Gja1	2.33	0.93	2.58	3
Eogt	2.92	1.07	2.89	3
Jag2	1.35	0.42	2.15	3
Dll4	2.06	0.6	3.13	3
Lgals3bp	1.33	0.33	2.05	3
Pik3r3	1.04	0.34	1.97	3
Efr3b	1.13	0.1	1.73	3
Sema7a	1.2	0.13	1.79	3
Emp2	1.42	0.26	2.13	3
Rnase4	0.62	2.26	0.5	4
Lbp	0.42	2.39	0.71	4
Mafb	0.78	2.23	0.26	4
Nr2f2	0.5	2.1	0.99	4
Aebp1	0.5	2.15	1.19	4
Npr1	0.72	2.34	1.42	4
Cp	0.41	2.03	2.14	4
Mgp	0.58	2.6	2.98	4
Vwf	1.3	3.02	2.97	4

## Sheet: glia
	cluster: 1	cluster: 2	gene module
Abca8b	2.46	1.42	1
C4b	2.86	1.65	1
Gpt2	2.42	1.41	1
Mmp2	2.6	1.56	1
Slitrk6	2.78	1.69	1
Camk2b	2.46	1.55	1
Slc35f1	2.55	1.63	1
Abca8a	3.34	2.55	1
Scn7a	3.77	2.84	1
Apoe	3.67	3.05	1
Cyp2d22	2.14	1.1	1
Spon1	2.45	1.34	1
Cadm3	1.65	0.79	1
Apod	2.99	1.44	1
Casp12	1.98	0.96	1
Ctgf	2.28	1.06	1
Col20a1	1.85	0.79	1
Fam20a	2.23	0.97	1
A330049N07Rik	0.74	0.18	1
Serpind1	1	0.17	1
Aldh1a1	0.86	0.08	1
Plekha4	0.91	1.89	2
Gatm	0.83	1.87	2
Cyb5r3	1.29	2.33	2
Rps18	1.19	1.7	2
Sema3g	0.08	0.72	2

## Sheet: extra-pulp
	cluster: 1	cluster: 2	cluster: 3	gene module
Scara5	0.4	2.2	1.49	1
Olfml2b	1.05	2.96	3.13	1
Ccdc80	0.57	2.79	0.19	1
Mmp13	0.52	3.38	0	1
Angpt4	0.27	2.82	0.26	1
Vit	0.53	2.29	0.47	1
Prss23	0.44	2.26	0.4	1
Ltbp2	0.02	2.19	0.59	1
Gas6	1.23	2.85	0.38	1
Sfrp2	1.82	4.3	0.66	1
Acta2	1.67	3.69	0.55	1
Fhl2	0.99	2.14	0.41	1
Wfikkn2	0.77	2.24	0.36	1
Cdkn1c	0.82	2.25	0.35	1
Ncam1	1.58	3.55	0.84	1
Gpx3	1.67	3.96	1.05	1
Thbs1	1.19	2.9	0.64	1
Cldn1	0.73	1.97	0.03	1
Angpt1	0.85	2.44	0.11	1
Igfbp5	1.31	2.66	0.19	1
Pmp22	1.58	3.22	0.36	1
Grem2	1.06	2.05	0.08	1
Mylk	1.23	2.18	0.21	1
Smoc2	1.7	2.92	0.44	1
Alpl	1.69	2.69	0.29	1
Htra1	1.25	2.34	0.57	1
Plagl1	1.48	2.47	0.6	1
Crispld2	2.3	3.11	1.3	1
Fn1	1.6	3.11	1.36	1
Etl4	1.6	2.84	1	1
Cd200	1.1	2.9	1.37	1
Lamc3	1.91	0.22	2.57	2
Bmp3	2.14	0.32	2.77	2
Bmp4	1.49	0.32	2.13	2
Lrrc15	2.26	0.55	2.84	2
Nkd1	2.07	0.31	2.3	2
Lrrc17	2.69	0.56	2.75	2
Cux1	1.64	0.67	2.42	2
Micu1	1.59	0.57	2.33	2
Pthlh	2.13	0.89	2.71	2
Lum	3.34	1.45	4.32	2
Ptn	2.38	1.65	3.55	2
Angptl1	1.38	0.2	2.69	2
Sparcl1	1.58	0.29	3.24	2
Specc1	0.86	0.08	1.81	2
Fbln2	0.93	0.38	2.13	2
Ibsp	1.62	0.51	3.85	2
Tbx2	1.45	0.42	2.35	2
Dcn	2.18	0.68	3.74	2
Emp1	1.36	0.31	2.23	2
Omd	2.35	0.77	3.68	2
Ecm1	1.15	0.18	1.93	2
Tnn	1.97	0.23	3.2	2
Spp1	0.23	0.41	2.4	2
Sgms2	0.23	0.45	2.53	2
Aqp1	0.34	0.87	3.12	2
Myo1d	0.57	1.08	2.52	2
Il2rg	0.14	0.12	2.2	2
Stmn2	0.19	0	2.42	2
Id1	0.58	0.35	2.32	2
Fxyd5	0.71	0.33	2.37	2
Ankrd29	0.66	0.2	2.16	2
Bmp2	0.75	0.16	2.2	2
Ism1	0.42	0.13	1.85	2
Tubb3	0.41	0.03	1.87	2
Mfap4	2.77	2.69	0.91	3
Gpc3	3.13	2.97	0.84	3
Tmem176a	2.58	2.72	0.96	3
Igf1	3.32	3.02	1.27	3
Nid1	3.43	2.83	1.2	3
1190002N15Rik	2.34	2.71	0.8	3
Ogn	2.98	3.2	0.88	3
Slit3	2.44	2.57	0.47	3
Igfbp3	3.06	3.44	0.64	3
Col4a2	2.37	2.19	0.38	3
Dpep1	3.19	2.98	0.48	3
Cxcl12	3.03	3.04	0.33	3
Mpped2	2.3	1.95	0.51	3
Col4a1	2.34	2.03	0.5	3
Frzb	2.3	1.8	0.54	3
Adamts9	2.05	1.57	0.15	3
Aldh1a3	3.01	2.32	0.31	3
Efna5	2.53	1.76	0.16	3
Col26a1	2.49	1.45	0.37	3
Tagln	2.04	2.75	0.47	3
Igf2	2.16	2.99	0.59	3
Hmgcs2	2.34	3.06	0.43	3
Serpine2	2.64	3.26	0.63	3
Adamts5	1.72	2	0.22	3
Hhip	1.57	1.98	0.09	3
Prss35	2.73	1	1.94	4
Pcsk5	2.53	0.79	1.68	4
Lef1	2.59	0.53	1.78	4
Dkk2	2.35	0.49	0.97	4
Moxd1	3.03	0.48	1.64	4
Enpp2	2.26	0.82	0.37	4
Fndc1	2.4	0.93	0.3	4
Arxes2	2.29	0.81	0.56	4
Fabp5	1.92	0.47	0.1	4
Cyp1b1	1.96	0.49	0.12	4
